# Supplementary material for: Identification of Molecular Mechanisms Related to Pig Fatness at the Transcriptome and miRNAome Levels
Source: Genes (Basel). 2020 May 29;11(6):600. doi: 10.3390/genes11060600 (PMC7348756; doi:10.3390/genes11060600)
Supplement: Supplementary file 1 [file genes-11-00600-s001.zip]

Archive with 6 entries (6 files):
- Figure S1.png
- Figure S2.JPG
- Figure S3.JPG
- Table S1.docx
- Table S2.xlsx
- Table S3.docx
