# Supplementary material for: Identification of Molecular Mechanisms Related to Pig Fatness at the Transcriptome and miRNAome Levels
Source: Genes (Basel). 2020 May 29;11(6):600. doi: 10.3390/genes11060600 (PMC7348756; doi:10.3390/genes11060600)
Supplement: Supplementary file 1 [file genes-11-00600-s001.zip › Table S2.xlsx]

## Sheet: 1
	10.2			11.1
Sample	Chromosome	Start	End	Chromosome	Start	End	Sequence	miRNA name
10LW	1	57721736	57721758	1	51383830	51383852	UGUAAACAUCCUACACUCUCAGC	ssc-miR-30c-5p
11LW	1	57721736	57721758	1	51383830	51383852	UGUAAACAUCCUACACUCUCAGC	ssc-miR-30c-5p
12LW	1	57721736	57721758	1	51383830	51383852	UGUAAACAUCCUACACUCUCAGC	ssc-miR-30c-5p
13Hp	1	57721736	57721758	1	51383830	51383852	UGUAAACAUCCUACACUCUCAGC	ssc-miR-30c-5p
13LW	1	57721736	57721758	1	51383830	51383852	UGUAAACAUCCUACACUCUCAGC	ssc-miR-30c-5p
14LW	1	57721736	57721758	1	51383830	51383852	UGUAAACAUCCUACACUCUCAGC	ssc-miR-30c-5p
15LW	1	57721736	57721758	1	51383830	51383852	UGUAAACAUCCUACACUCUCAGC	ssc-miR-30c-5p
16LW	1	57721736	57721758	1	51383830	51383852	UGUAAACAUCCUACACUCUCAGC	ssc-miR-30c-5p
1Pi	1	57721736	57721758	1	51383830	51383852	UGUAAACAUCCUACACUCUCAGC	ssc-miR-30c-5p
2Hp	1	57721736	57721758	1	51383830	51383852	UGUAAACAUCCUACACUCUCAGC	ssc-miR-30c-5p
2Pi	1	57721736	57721758	1	51383830	51383852	UGUAAACAUCCUACACUCUCAGC	ssc-miR-30c-5p
3Hp	1	57721736	57721758	1	51383830	51383852	UGUAAACAUCCUACACUCUCAGC	ssc-miR-30c-5p
3Pi	1	57721736	57721758	1	51383830	51383852	UGUAAACAUCCUACACUCUCAGC	ssc-miR-30c-5p
4Hp	1	57721736	57721758	1	51383830	51383852	UGUAAACAUCCUACACUCUCAGC	ssc-miR-30c-5p
4Pi	1	57721736	57721758	1	51383830	51383852	UGUAAACAUCCUACACUCUCAGC	ssc-miR-30c-5p
5Pi	1	57721736	57721758	1	51383830	51383852	UGUAAACAUCCUACACUCUCAGC	ssc-miR-30c-5p
6Pi	1	57721736	57721758	1	51383830	51383852	UGUAAACAUCCUACACUCUCAGC	ssc-miR-30c-5p
8Hp	1	57721736	57721758	1	51383830	51383852	UGUAAACAUCCUACACUCUCAGC	ssc-miR-30c-5p
8Pi	1	57721736	57721758	1	51383830	51383852	UGUAAACAUCCUACACUCUCAGC	ssc-miR-30c-5p
9Hp	1	57721736	57721758	1	51383830	51383852	UGUAAACAUCCUACACUCUCAGC	ssc-miR-30c-5p
9LW	1	57721736	57721758	1	51383830	51383852	UGUAAACAUCCUACACUCUCAGC	ssc-miR-30c-5p
10LW	1	57750799	57750822	1	51412890	51412913	UGUAAACAUCCUCGACUGGAAGCU	ssc-miR-30a-5p
11LW	1	57750799	57750822	1	51412890	51412913	UGUAAACAUCCUCGACUGGAAGCU	ssc-miR-30a-5p
12LW	1	57750799	57750822	1	51412890	51412913	UGUAAACAUCCUCGACUGGAAGCU	ssc-miR-30a-5p
13Hp	1	57750799	57750822	1	51412890	51412913	UGUAAACAUCCUCGACUGGAAGCU	ssc-miR-30a-5p
13LW	1	57750799	57750822	1	51412890	51412913	UGUAAACAUCCUCGACUGGAAGCU	ssc-miR-30a-5p
14LW	1	57750799	57750822	1	51412890	51412913	UGUAAACAUCCUCGACUGGAAGCU	ssc-miR-30a-5p
15LW	1	57750799	57750822	1	51412890	51412913	UGUAAACAUCCUCGACUGGAAGCU	ssc-miR-30a-5p
16LW	1	57750799	57750822	1	51412890	51412913	UGUAAACAUCCUCGACUGGAAGCU	ssc-miR-30a-5p
1Hp	1	57750799	57750822	1	51412890	51412913	UGUAAACAUCCUCGACUGGAAGCU	ssc-miR-30a-5p
1Pi	1	57750799	57750822	1	51412890	51412913	UGUAAACAUCCUCGACUGGAAGCU	ssc-miR-30a-5p
2Hp	1	57750799	57750822	1	51412890	51412913	UGUAAACAUCCUCGACUGGAAGCU	ssc-miR-30a-5p
2Pi	1	57750799	57750822	1	51412890	51412913	UGUAAACAUCCUCGACUGGAAGCU	ssc-miR-30a-5p
3Hp	1	57750799	57750822	1	51412890	51412913	UGUAAACAUCCUCGACUGGAAGCU	ssc-miR-30a-5p
3Pi	1	57750799	57750822	1	51412890	51412913	UGUAAACAUCCUCGACUGGAAGCU	ssc-miR-30a-5p
4Hp	1	57750799	57750822	1	51412890	51412913	UGUAAACAUCCUCGACUGGAAGCU	ssc-miR-30a-5p
4Pi	1	57750799	57750822	1	51412890	51412913	UGUAAACAUCCUCGACUGGAAGCU	ssc-miR-30a-5p
5Pi	1	57750799	57750822	1	51412890	51412913	UGUAAACAUCCUCGACUGGAAGCU	ssc-miR-30a-5p
6Pi	1	57750799	57750822	1	51412890	51412913	UGUAAACAUCCUCGACUGGAAGCU	ssc-miR-30a-5p
8Hp	1	57750799	57750822	1	51412890	51412913	UGUAAACAUCCUCGACUGGAAGCU	ssc-miR-30a-5p
8Pi	1	57750799	57750822	1	51412890	51412913	UGUAAACAUCCUCGACUGGAAGCU	ssc-miR-30a-5p
9Hp	1	57750799	57750822	1	51412890	51412913	UGUAAACAUCCUCGACUGGAAGCU	ssc-miR-30a-5p
9LW	1	57750799	57750822	1	51412890	51412913	UGUAAACAUCCUCGACUGGAAGCU	ssc-miR-30a-5p
10LW	1	129013487	129013508	1	116476872	116476893	AUGCUGACAUAUUUACUAGAGG	ssc-miR-628
12LW	1	129013487	129013508	1	116476872	116476893	AUGCUGACAUAUUUACUAGAGG	ssc-miR-628
13LW	1	129013487	129013508	1	116476872	116476893	AUGCUGACAUAUUUACUAGAGG	ssc-miR-628
14LW	1	129013487	129013508	1	116476872	116476893	AUGCUGACAUAUUUACUAGAGG	ssc-miR-628
16LW	1	129013487	129013508	1	116476872	116476893	AUGCUGACAUAUUUACUAGAGG	ssc-miR-628
1Pi	1	129013487	129013508	1	116476872	116476893	AUGCUGACAUAUUUACUAGAGG	ssc-miR-628
2Pi	1	129013487	129013508	1	116476872	116476893	AUGCUGACAUAUUUACUAGAGG	ssc-miR-628
12LW	1	154390457	154390473	1	138217992	138218008	GGGGUGUGGGGAGGGCU	NA
13LW	1	154390457	154390473	1	138217992	138218008	GGGGUGUGGGGAGGGCU	NA
1Hp	1	154390457	154390473	1	138217992	138218008	GGGGUGUGGGGAGGGCU	NA
2Pi	1	154390457	154390473	1	138217992	138218008	GGGGUGUGGGGAGGGCU	NA
3Hp	1	154390457	154390473	1	138217992	138218008	GGGGUGUGGGGAGGGCU	NA
4Hp	1	154390457	154390473	1	138217992	138218008	GGGGUGUGGGGAGGGCU	NA
1Hp	1	179916384	179916406	1	162329824	162329846	UGGAGUGUGACAAUGGUGUUUGU	ssc-miR-122
1Pi	1	179916385	179916406	1	162329825	162329846	UGGAGUGUGACAAUGGUGUUUG	ssc-miR-122
2Pi	1	179916385	179916406	1	162329825	162329846	UGGAGUGUGACAAUGGUGUUUG	ssc-miR-122
10LW	1	179916386	179916406	1	162329826	162329846	UGGAGUGUGACAAUGGUGUUU	ssc-miR-122
11LW	1	179916386	179916406	1	162329826	162329846	UGGAGUGUGACAAUGGUGUUU	ssc-miR-122
12LW	1	179916386	179916406	1	162329826	162329846	UGGAGUGUGACAAUGGUGUUU	ssc-miR-122
13Hp	1	179916386	179916406	1	162329826	162329846	UGGAGUGUGACAAUGGUGUUU	ssc-miR-122
13LW	1	179916386	179916406	1	162329826	162329846	UGGAGUGUGACAAUGGUGUUU	ssc-miR-122
14LW	1	179916386	179916406	1	162329826	162329846	UGGAGUGUGACAAUGGUGUUU	ssc-miR-122
15LW	1	179916386	179916406	1	162329826	162329846	UGGAGUGUGACAAUGGUGUUU	ssc-miR-122
16LW	1	179916386	179916406	1	162329826	162329846	UGGAGUGUGACAAUGGUGUUU	ssc-miR-122
2Hp	1	179916386	179916406	1	162329826	162329846	UGGAGUGUGACAAUGGUGUUU	ssc-miR-122
3Hp	1	179916386	179916406	1	162329826	162329846	UGGAGUGUGACAAUGGUGUUU	ssc-miR-122
4Hp	1	179916386	179916406	1	162329826	162329846	UGGAGUGUGACAAUGGUGUUU	ssc-miR-122
4Pi	1	179916386	179916406	1	162329826	162329846	UGGAGUGUGACAAUGGUGUUU	ssc-miR-122
5Pi	1	179916386	179916406	1	162329826	162329846	UGGAGUGUGACAAUGGUGUUU	ssc-miR-122
6Pi	1	179916386	179916406	1	162329826	162329846	UGGAGUGUGACAAUGGUGUUU	ssc-miR-122
8Hp	1	179916386	179916406	1	162329826	162329846	UGGAGUGUGACAAUGGUGUUU	ssc-miR-122
8Pi	1	179916386	179916406	1	162329826	162329846	UGGAGUGUGACAAUGGUGUUU	ssc-miR-122
9Hp	1	179916386	179916406	1	162329826	162329846	UGGAGUGUGACAAUGGUGUUU	ssc-miR-122
10LW	1	180153591	180153609	1	162537140	162537158	UGGCGUAGAUCACAGACAC	ssc-miR-4331-5p
12LW	1	180153591	180153609	1	162537140	162537158	UGGCGUAGAUCACAGACAC	ssc-miR-4331-5p
14LW	1	180153591	180153609	1	162537140	162537158	UGGCGUAGAUCACAGACAC	ssc-miR-4331-5p
4Hp	1	180153591	180153609	1	162537140	162537158	UGGCGUAGAUCACAGACAC	ssc-miR-4331-5p
5Pi	1	180153591	180153609	1	162537140	162537158	UGGCGUAGAUCACAGACAC	ssc-miR-4331-5p
6Pi	1	180153591	180153609	1	162537140	162537158	UGGCGUAGAUCACAGACAC	ssc-miR-4331-5p
3Hp	1	181520158	181520175	1	163829696	163829713	UGGGAAACGGGGCGCGGC	NA
1Pi	1	182942510	182942532	1	165080739	165080761	CUGCCGUUGGGUCUGGGGUGUGU	NA
10LW	1	212651436	212651459	1	191218615	191218638	UGGAAGACUAGUGAUUUUGUUGUU	ssc-miR-7
11LW	1	212651436	212651459	1	191218615	191218638	UGGAAGACUAGUGAUUUUGUUGUU	ssc-miR-7
12LW	1	212651436	212651459	1	191218615	191218638	UGGAAGACUAGUGAUUUUGUUGUU	ssc-miR-7
13Hp	1	212651436	212651459	1	191218615	191218638	UGGAAGACUAGUGAUUUUGUUGUU	ssc-miR-7
13LW	1	212651436	212651459	1	191218615	191218638	UGGAAGACUAGUGAUUUUGUUGUU	ssc-miR-7
14LW	1	212651436	212651459	1	191218615	191218638	UGGAAGACUAGUGAUUUUGUUGUU	ssc-miR-7
15LW	1	212651436	212651459	1	191218615	191218638	UGGAAGACUAGUGAUUUUGUUGUU	ssc-miR-7
16LW	1	212651436	212651459	1	191218615	191218638	UGGAAGACUAGUGAUUUUGUUGUU	ssc-miR-7
1Hp	1	212651436	212651459	1	191218615	191218638	UGGAAGACUAGUGAUUUUGUUGUU	ssc-miR-7
1Pi	1	212651436	212651459	1	191218615	191218638	UGGAAGACUAGUGAUUUUGUUGUU	ssc-miR-7
2Hp	1	212651436	212651459	1	191218615	191218638	UGGAAGACUAGUGAUUUUGUUGUU	ssc-miR-7
2Pi	1	212651436	212651459	1	191218615	191218638	UGGAAGACUAGUGAUUUUGUUGUU	ssc-miR-7
3Hp	1	212651436	212651459	1	191218615	191218638	UGGAAGACUAGUGAUUUUGUUGUU	ssc-miR-7
3Pi	1	212651436	212651459	1	191218615	191218638	UGGAAGACUAGUGAUUUUGUUGUU	ssc-miR-7
4Hp	1	212651436	212651459	1	191218615	191218638	UGGAAGACUAGUGAUUUUGUUGUU	ssc-miR-7
4Pi	1	212651436	212651459	1	191218615	191218638	UGGAAGACUAGUGAUUUUGUUGUU	ssc-miR-7
5Pi	1	212651436	212651459	1	191218615	191218638	UGGAAGACUAGUGAUUUUGUUGUU	ssc-miR-7
6Pi	1	212651436	212651459	1	191218615	191218638	UGGAAGACUAGUGAUUUUGUUGUU	ssc-miR-7
8Hp	1	212651436	212651459	1	191218615	191218638	UGGAAGACUAGUGAUUUUGUUGUU	ssc-miR-7
8Pi	1	212651436	212651459	1	191218615	191218638	UGGAAGACUAGUGAUUUUGUUGUU	ssc-miR-7
9Hp	1	212651436	212651459	1	191218615	191218638	UGGAAGACUAGUGAUUUUGUUGUU	ssc-miR-7
9LW	1	212651436	212651459	1	191218615	191218638	UGGAAGACUAGUGAUUUUGUUGUU	ssc-miR-7
1Pi	1	224397171	224397193	1	201198742	201198764	AGGCAAGAUGCUGGCAUAGCUGU	ssc-miR-31
6Pi	1	224397171	224397193	1	201198742	201198764	AGGCAAGAUGCUGGCAUAGCUGU	ssc-miR-31
10LW	1	225810950	225810972	1	202227294	202227316	AGUGGGGAACCCUUCCAUGAGGA	ssc-miR-491
12LW	1	225810950	225810972	1	202227294	202227316	AGUGGGGAACCCUUCCAUGAGGA	ssc-miR-491
13LW	1	225810950	225810972	1	202227294	202227316	AGUGGGGAACCCUUCCAUGAGGA	ssc-miR-491
14LW	1	225810950	225810972	1	202227294	202227316	AGUGGGGAACCCUUCCAUGAGGA	ssc-miR-491
1Hp	1	225810950	225810972	1	202227294	202227316	AGUGGGGAACCCUUCCAUGAGGA	ssc-miR-491
1Pi	1	225810950	225810972	1	202227294	202227316	AGUGGGGAACCCUUCCAUGAGGA	ssc-miR-491
15LW	1	225810951	225810972	1	202227295	202227316	AGUGGGGAACCCUUCCAUGAGG	ssc-miR-491
16LW	1	225810951	225810972	1	202227295	202227316	AGUGGGGAACCCUUCCAUGAGG	ssc-miR-491
2Pi	1	225810951	225810972	1	202227295	202227316	AGUGGGGAACCCUUCCAUGAGG	ssc-miR-491
4Hp	1	225810951	225810972	1	202227295	202227316	AGUGGGGAACCCUUCCAUGAGG	ssc-miR-491
5Pi	1	225810951	225810972	1	202227295	202227316	AGUGGGGAACCCUUCCAUGAGG	ssc-miR-491
6Pi	1	225810951	225810972	1	202227295	202227316	AGUGGGGAACCCUUCCAUGAGG	ssc-miR-491
8Pi	1	225810951	225810972	1	202227295	202227316	AGUGGGGAACCCUUCCAUGAGG	ssc-miR-491
12LW	1	242988434	242988455	1	217152798	217152819	UACAGUACUGUGAUAACUGAAG	ssc-miR-101
3Pi	1	242988434	242988455	1	217152798	217152819	UACAGUACUGUGAUAACUGAAG	ssc-miR-101
4Pi	1	242988434	242988455	1	217152798	217152819	UACAGUACUGUGAUAACUGAAG	ssc-miR-101
5Pi	1	242988434	242988455	1	217152798	217152819	UACAGUACUGUGAUAACUGAAG	ssc-miR-101
8Pi	1	242988434	242988455	1	217152798	217152819	UACAGUACUGUGAUAACUGAAG	ssc-miR-101
10LW	1	242988436	242988455	1	217152800	217152819	UACAGUACUGUGAUAACUGA	ssc-miR-101
11LW	1	242988436	242988455	1	217152800	217152819	UACAGUACUGUGAUAACUGA	ssc-miR-101
13Hp	1	242988436	242988455	1	217152800	217152819	UACAGUACUGUGAUAACUGA	ssc-miR-101
13LW	1	242988436	242988455	1	217152800	217152819	UACAGUACUGUGAUAACUGA	ssc-miR-101
14LW	1	242988436	242988455	1	217152800	217152819	UACAGUACUGUGAUAACUGA	ssc-miR-101
15LW	1	242988436	242988455	1	217152800	217152819	UACAGUACUGUGAUAACUGA	ssc-miR-101
16LW	1	242988436	242988455	1	217152800	217152819	UACAGUACUGUGAUAACUGA	ssc-miR-101
1Hp	1	242988436	242988455	1	217152800	217152819	UACAGUACUGUGAUAACUGA	ssc-miR-101
1Pi	1	242988436	242988455	1	217152800	217152819	UACAGUACUGUGAUAACUGA	ssc-miR-101
2Hp	1	242988436	242988455	1	217152800	217152819	UACAGUACUGUGAUAACUGA	ssc-miR-101
2Pi	1	242988436	242988455	1	217152800	217152819	UACAGUACUGUGAUAACUGA	ssc-miR-101
3Hp	1	242988436	242988455	1	217152800	217152819	UACAGUACUGUGAUAACUGA	ssc-miR-101
4Hp	1	242988436	242988455	1	217152800	217152819	UACAGUACUGUGAUAACUGA	ssc-miR-101
6Pi	1	242988436	242988455	1	217152800	217152819	UACAGUACUGUGAUAACUGA	ssc-miR-101
8Hp	1	242988436	242988455	1	217152800	217152819	UACAGUACUGUGAUAACUGA	ssc-miR-101
9Hp	1	242988436	242988455	1	217152800	217152819	UACAGUACUGUGAUAACUGA	ssc-miR-101
9LW	1	242988436	242988455	1	217152800	217152819	UACAGUACUGUGAUAACUGA	ssc-miR-101
10LW	1	250527073	250527094	1	224065550	224065571	UUCCCUUUGUCAUCCUAUGCCU	ssc-miR-204
11LW	1	250527073	250527094	1	224065550	224065571	UUCCCUUUGUCAUCCUAUGCCU	ssc-miR-204
12LW	1	250527073	250527094	1	224065550	224065571	UUCCCUUUGUCAUCCUAUGCCU	ssc-miR-204
13Hp	1	250527073	250527094	1	224065550	224065571	UUCCCUUUGUCAUCCUAUGCCU	ssc-miR-204
13LW	1	250527073	250527094	1	224065550	224065571	UUCCCUUUGUCAUCCUAUGCCU	ssc-miR-204
14LW	1	250527073	250527094	1	224065550	224065571	UUCCCUUUGUCAUCCUAUGCCU	ssc-miR-204
15LW	1	250527073	250527094	1	224065550	224065571	UUCCCUUUGUCAUCCUAUGCCU	ssc-miR-204
16LW	1	250527073	250527094	1	224065550	224065571	UUCCCUUUGUCAUCCUAUGCCU	ssc-miR-204
1Hp	1	250527073	250527094	1	224065550	224065571	UUCCCUUUGUCAUCCUAUGCCU	ssc-miR-204
1Pi	1	250527073	250527094	1	224065550	224065571	UUCCCUUUGUCAUCCUAUGCCU	ssc-miR-204
2Hp	1	250527073	250527094	1	224065550	224065571	UUCCCUUUGUCAUCCUAUGCCU	ssc-miR-204
2Pi	1	250527073	250527094	1	224065550	224065571	UUCCCUUUGUCAUCCUAUGCCU	ssc-miR-204
3Hp	1	250527073	250527094	1	224065550	224065571	UUCCCUUUGUCAUCCUAUGCCU	ssc-miR-204
3Pi	1	250527073	250527094	1	224065550	224065571	UUCCCUUUGUCAUCCUAUGCCU	ssc-miR-204
4Hp	1	250527073	250527094	1	224065550	224065571	UUCCCUUUGUCAUCCUAUGCCU	ssc-miR-204
4Pi	1	250527073	250527094	1	224065550	224065571	UUCCCUUUGUCAUCCUAUGCCU	ssc-miR-204
5Pi	1	250527073	250527094	1	224065550	224065571	UUCCCUUUGUCAUCCUAUGCCU	ssc-miR-204
6Pi	1	250527073	250527094	1	224065550	224065571	UUCCCUUUGUCAUCCUAUGCCU	ssc-miR-204
8Hp	1	250527073	250527094	1	224065550	224065571	UUCCCUUUGUCAUCCUAUGCCU	ssc-miR-204
8Pi	1	250527073	250527094	1	224065550	224065571	UUCCCUUUGUCAUCCUAUGCCU	ssc-miR-204
9Hp	1	250527073	250527094	1	224065550	224065571	UUCCCUUUGUCAUCCUAUGCCU	ssc-miR-204
9LW	1	250527073	250527094	1	224065550	224065571	UUCCCUUUGUCAUCCUAUGCCU	ssc-miR-204
10LW	1	280645180	280645201	1	250115947	250115968	UAUUGCACAUUACUAAGUUGCA	ssc-miR-32
11LW	1	280645180	280645201	1	250115947	250115968	UAUUGCACAUUACUAAGUUGCA	ssc-miR-32
12LW	1	280645180	280645201	1	250115947	250115968	UAUUGCACAUUACUAAGUUGCA	ssc-miR-32
13Hp	1	280645180	280645201	1	250115947	250115968	UAUUGCACAUUACUAAGUUGCA	ssc-miR-32
13LW	1	280645180	280645201	1	250115947	250115968	UAUUGCACAUUACUAAGUUGCA	ssc-miR-32
14LW	1	280645180	280645201	1	250115947	250115968	UAUUGCACAUUACUAAGUUGCA	ssc-miR-32
15LW	1	280645180	280645201	1	250115947	250115968	UAUUGCACAUUACUAAGUUGCA	ssc-miR-32
16LW	1	280645180	280645201	1	250115947	250115968	UAUUGCACAUUACUAAGUUGCA	ssc-miR-32
1Hp	1	280645180	280645201	1	250115947	250115968	UAUUGCACAUUACUAAGUUGCA	ssc-miR-32
1Pi	1	280645180	280645201	1	250115947	250115968	UAUUGCACAUUACUAAGUUGCA	ssc-miR-32
2Hp	1	280645180	280645201	1	250115947	250115968	UAUUGCACAUUACUAAGUUGCA	ssc-miR-32
2Pi	1	280645180	280645201	1	250115947	250115968	UAUUGCACAUUACUAAGUUGCA	ssc-miR-32
3Hp	1	280645180	280645201	1	250115947	250115968	UAUUGCACAUUACUAAGUUGCA	ssc-miR-32
3Pi	1	280645180	280645201	1	250115947	250115968	UAUUGCACAUUACUAAGUUGCA	ssc-miR-32
4Hp	1	280645180	280645201	1	250115947	250115968	UAUUGCACAUUACUAAGUUGCA	ssc-miR-32
4Pi	1	280645180	280645201	1	250115947	250115968	UAUUGCACAUUACUAAGUUGCA	ssc-miR-32
5Pi	1	280645180	280645201	1	250115947	250115968	UAUUGCACAUUACUAAGUUGCA	ssc-miR-32
6Pi	1	280645180	280645201	1	250115947	250115968	UAUUGCACAUUACUAAGUUGCA	ssc-miR-32
8Hp	1	280645180	280645201	1	250115947	250115968	UAUUGCACAUUACUAAGUUGCA	ssc-miR-32
8Pi	1	280645180	280645201	1	250115947	250115968	UAUUGCACAUUACUAAGUUGCA	ssc-miR-32
9Hp	1	280645180	280645201	1	250115947	250115968	UAUUGCACAUUACUAAGUUGCA	ssc-miR-32
9LW	1	280645180	280645201	1	250115947	250115968	UAUUGCACAUUACUAAGUUGCA	ssc-miR-32
13Hp	1	286017390	286017412	1	254824211	254824233	UAUGUGCCUUUGGACUACAUCGU	ssc-miR-455-5p
1Hp	1	286017390	286017412	1	254824211	254824233	UAUGUGCCUUUGGACUACAUCGU	ssc-miR-455-5p
2Hp	1	286017390	286017412	1	254824211	254824233	UAUGUGCCUUUGGACUACAUCGU	ssc-miR-455-5p
2Pi	1	286017390	286017412	1	254824211	254824233	UAUGUGCCUUUGGACUACAUCGU	ssc-miR-455-5p
3Hp	1	286017390	286017412	1	254824211	254824233	UAUGUGCCUUUGGACUACAUCGU	ssc-miR-455-5p
3Pi	1	286017390	286017412	1	254824211	254824233	UAUGUGCCUUUGGACUACAUCGU	ssc-miR-455-5p
4Hp	1	286017390	286017412	1	254824211	254824233	UAUGUGCCUUUGGACUACAUCGU	ssc-miR-455-5p
4Pi	1	286017390	286017412	1	254824211	254824233	UAUGUGCCUUUGGACUACAUCGU	ssc-miR-455-5p
6Pi	1	286017390	286017412	1	254824211	254824233	UAUGUGCCUUUGGACUACAUCGU	ssc-miR-455-5p
8Hp	1	286017390	286017412	1	254824211	254824233	UAUGUGCCUUUGGACUACAUCGU	ssc-miR-455-5p
9Hp	1	286017390	286017412	1	254824211	254824233	UAUGUGCCUUUGGACUACAUCGU	ssc-miR-455-5p
3Hp	1	293381849	293381866	1	261354232	261354249	CGGUGCAGAGACUCUUCC	NA
1Hp	1	299322161	299322181	1	265497258	265497278	AACAUUCAACGCUGUCGGUGA	ssc-miR-181a
10LW	1	299322161	299322183	1	265497258	265497280	AACAUUCAACGCUGUCGGUGAGU	ssc-miR-181a
11LW	1	299322161	299322183	1	265497258	265497280	AACAUUCAACGCUGUCGGUGAGU	ssc-miR-181a
12LW	1	299322161	299322183	1	265497258	265497280	AACAUUCAACGCUGUCGGUGAGU	ssc-miR-181a
13Hp	1	299322161	299322183	1	265497258	265497280	AACAUUCAACGCUGUCGGUGAGU	ssc-miR-181a
13LW	1	299322161	299322183	1	265497258	265497280	AACAUUCAACGCUGUCGGUGAGU	ssc-miR-181a
14LW	1	299322161	299322183	1	265497258	265497280	AACAUUCAACGCUGUCGGUGAGU	ssc-miR-181a
15LW	1	299322161	299322183	1	265497258	265497280	AACAUUCAACGCUGUCGGUGAGU	ssc-miR-181a
16LW	1	299322161	299322183	1	265497258	265497280	AACAUUCAACGCUGUCGGUGAGU	ssc-miR-181a
1Pi	1	299322161	299322183	1	265497258	265497280	AACAUUCAACGCUGUCGGUGAGU	ssc-miR-181a
2Hp	1	299322161	299322183	1	265497258	265497280	AACAUUCAACGCUGUCGGUGAGU	ssc-miR-181a
2Pi	1	299322161	299322183	1	265497258	265497280	AACAUUCAACGCUGUCGGUGAGU	ssc-miR-181a
3Hp	1	299322161	299322183	1	265497258	265497280	AACAUUCAACGCUGUCGGUGAGU	ssc-miR-181a
3Pi	1	299322161	299322183	1	265497258	265497280	AACAUUCAACGCUGUCGGUGAGU	ssc-miR-181a
4Hp	1	299322161	299322183	1	265497258	265497280	AACAUUCAACGCUGUCGGUGAGU	ssc-miR-181a
4Pi	1	299322161	299322183	1	265497258	265497280	AACAUUCAACGCUGUCGGUGAGU	ssc-miR-181a
5Pi	1	299322161	299322183	1	265497258	265497280	AACAUUCAACGCUGUCGGUGAGU	ssc-miR-181a
6Pi	1	299322161	299322183	1	265497258	265497280	AACAUUCAACGCUGUCGGUGAGU	ssc-miR-181a
8Hp	1	299322161	299322183	1	265497258	265497280	AACAUUCAACGCUGUCGGUGAGU	ssc-miR-181a
8Pi	1	299322161	299322183	1	265497258	265497280	AACAUUCAACGCUGUCGGUGAGU	ssc-miR-181a
9Hp	1	299322161	299322183	1	265497258	265497280	AACAUUCAACGCUGUCGGUGAGU	ssc-miR-181a
9LW	1	299322161	299322183	1	265497258	265497280	AACAUUCAACGCUGUCGGUGAGU	ssc-miR-181a
10LW	1	299324026	299324048	1	265499123	265499145	AACAUUCAUUGCUGUCGGUGGGU	ssc-miR-181b
11LW	1	299324026	299324048	1	265499123	265499145	AACAUUCAUUGCUGUCGGUGGGU	ssc-miR-181b
12LW	1	299324026	299324048	1	265499123	265499145	AACAUUCAUUGCUGUCGGUGGGU	ssc-miR-181b
13Hp	1	299324026	299324048	1	265499123	265499145	AACAUUCAUUGCUGUCGGUGGGU	ssc-miR-181b
13LW	1	299324026	299324048	1	265499123	265499145	AACAUUCAUUGCUGUCGGUGGGU	ssc-miR-181b
14LW	1	299324026	299324048	1	265499123	265499145	AACAUUCAUUGCUGUCGGUGGGU	ssc-miR-181b
15LW	1	299324026	299324048	1	265499123	265499145	AACAUUCAUUGCUGUCGGUGGGU	ssc-miR-181b
16LW	1	299324026	299324048	1	265499123	265499145	AACAUUCAUUGCUGUCGGUGGGU	ssc-miR-181b
1Hp	1	299324026	299324048	1	265499123	265499145	AACAUUCAUUGCUGUCGGUGGGU	ssc-miR-181b
1Pi	1	299324026	299324048	1	265499123	265499145	AACAUUCAUUGCUGUCGGUGGGU	ssc-miR-181b
2Hp	1	299324026	299324048	1	265499123	265499145	AACAUUCAUUGCUGUCGGUGGGU	ssc-miR-181b
2Pi	1	299324026	299324048	1	265499123	265499145	AACAUUCAUUGCUGUCGGUGGGU	ssc-miR-181b
3Hp	1	299324026	299324048	1	265499123	265499145	AACAUUCAUUGCUGUCGGUGGGU	ssc-miR-181b
3Pi	1	299324026	299324048	1	265499123	265499145	AACAUUCAUUGCUGUCGGUGGGU	ssc-miR-181b
4Hp	1	299324026	299324048	1	265499123	265499145	AACAUUCAUUGCUGUCGGUGGGU	ssc-miR-181b
4Pi	1	299324026	299324048	1	265499123	265499145	AACAUUCAUUGCUGUCGGUGGGU	ssc-miR-181b
5Pi	1	299324026	299324048	1	265499123	265499145	AACAUUCAUUGCUGUCGGUGGGU	ssc-miR-181b
6Pi	1	299324026	299324048	1	265499123	265499145	AACAUUCAUUGCUGUCGGUGGGU	ssc-miR-181b
8Hp	1	299324026	299324048	1	265499123	265499145	AACAUUCAUUGCUGUCGGUGGGU	ssc-miR-181b
8Pi	1	299324026	299324048	1	265499123	265499145	AACAUUCAUUGCUGUCGGUGGGU	ssc-miR-181b
9Hp	1	299324026	299324048	1	265499123	265499145	AACAUUCAUUGCUGUCGGUGGGU	ssc-miR-181b
9LW	1	299324026	299324048	1	265499123	265499145	AACAUUCAUUGCUGUCGGUGGGU	ssc-miR-181b
10LW	1	302681833	302681853	1	268691527	268691547	ACAGUAGUCUGCACAUUGGUU	ssc-miR-199ab-3p
11LW	1	302681833	302681853	1	268691527	268691547	ACAGUAGUCUGCACAUUGGUU	ssc-miR-199ab-3p
13Hp	1	302681833	302681853	1	268691527	268691547	ACAGUAGUCUGCACAUUGGUU	ssc-miR-199ab-3p
15LW	1	302681833	302681853	1	268691527	268691547	ACAGUAGUCUGCACAUUGGUU	ssc-miR-199ab-3p
16LW	1	302681833	302681853	1	268691527	268691547	ACAGUAGUCUGCACAUUGGUU	ssc-miR-199ab-3p
1Hp	1	302681833	302681853	1	268691527	268691547	ACAGUAGUCUGCACAUUGGUU	ssc-miR-199ab-3p
2Hp	1	302681833	302681853	1	268691527	268691547	ACAGUAGUCUGCACAUUGGUU	ssc-miR-199ab-3p
3Hp	1	302681833	302681853	1	268691527	268691547	ACAGUAGUCUGCACAUUGGUU	ssc-miR-199ab-3p
3Pi	1	302681833	302681853	1	268691527	268691547	ACAGUAGUCUGCACAUUGGUU	ssc-miR-199ab-3p
5Pi	1	302681833	302681853	1	268691527	268691547	ACAGUAGUCUGCACAUUGGUU	ssc-miR-199ab-3p
6Pi	1	302681833	302681853	1	268691527	268691547	ACAGUAGUCUGCACAUUGGUU	ssc-miR-199ab-3p
8Hp	1	302681833	302681853	1	268691527	268691547	ACAGUAGUCUGCACAUUGGUU	ssc-miR-199ab-3p
8Pi	1	302681833	302681853	1	268691527	268691547	ACAGUAGUCUGCACAUUGGUU	ssc-miR-199ab-3p
9Hp	1	302681833	302681853	1	268691527	268691547	ACAGUAGUCUGCACAUUGGUU	ssc-miR-199ab-3p
9LW	1	302681833	302681853	1	268691527	268691547	ACAGUAGUCUGCACAUUGGUU	ssc-miR-199ab-3p
3Hp	1	304146775	304146791	1	270274841	270274857	GCGCGGGGCGGGGGUCC	NA
10LW	1	313734714	313734735	Contig1206	1108700	1108721	UCGUACCGUGAGUAAUAAUGCG	ssc-miR-126-3p
11LW	1	313734714	313734735	Contig1207	1108700	1108721	UCGUACCGUGAGUAAUAAUGCG	ssc-miR-126-3p
12LW	1	313734714	313734735	Contig1208	1108700	1108721	UCGUACCGUGAGUAAUAAUGCG	ssc-miR-126-3p
13Hp	1	313734714	313734735	Contig1209	1108700	1108721	UCGUACCGUGAGUAAUAAUGCG	ssc-miR-126-3p
13LW	1	313734714	313734735	Contig1210	1108700	1108721	UCGUACCGUGAGUAAUAAUGCG	ssc-miR-126-3p
14LW	1	313734714	313734735	Contig1211	1108700	1108721	UCGUACCGUGAGUAAUAAUGCG	ssc-miR-126-3p
15LW	1	313734714	313734735	Contig1212	1108700	1108721	UCGUACCGUGAGUAAUAAUGCG	ssc-miR-126-3p
16LW	1	313734714	313734735	Contig1213	1108700	1108721	UCGUACCGUGAGUAAUAAUGCG	ssc-miR-126-3p
1Hp	1	313734714	313734735	Contig1214	1108700	1108721	UCGUACCGUGAGUAAUAAUGCG	ssc-miR-126-3p
1Pi	1	313734714	313734735	Contig1215	1108700	1108721	UCGUACCGUGAGUAAUAAUGCG	ssc-miR-126-3p
2Hp	1	313734714	313734735	Contig1216	1108700	1108721	UCGUACCGUGAGUAAUAAUGCG	ssc-miR-126-3p
2Pi	1	313734714	313734735	Contig1217	1108700	1108721	UCGUACCGUGAGUAAUAAUGCG	ssc-miR-126-3p
3Hp	1	313734714	313734735	Contig1218	1108700	1108721	UCGUACCGUGAGUAAUAAUGCG	ssc-miR-126-3p
3Pi	1	313734714	313734735	Contig1219	1108700	1108721	UCGUACCGUGAGUAAUAAUGCG	ssc-miR-126-3p
4Hp	1	313734714	313734735	Contig1220	1108700	1108721	UCGUACCGUGAGUAAUAAUGCG	ssc-miR-126-3p
4Pi	1	313734714	313734735	Contig1221	1108700	1108721	UCGUACCGUGAGUAAUAAUGCG	ssc-miR-126-3p
5Pi	1	313734714	313734735	Contig1222	1108700	1108721	UCGUACCGUGAGUAAUAAUGCG	ssc-miR-126-3p
6Pi	1	313734714	313734735	Contig1223	1108700	1108721	UCGUACCGUGAGUAAUAAUGCG	ssc-miR-126-3p
8Hp	1	313734714	313734735	Contig1224	1108700	1108721	UCGUACCGUGAGUAAUAAUGCG	ssc-miR-126-3p
8Pi	1	313734714	313734735	Contig1225	1108700	1108721	UCGUACCGUGAGUAAUAAUGCG	ssc-miR-126-3p
9Hp	1	313734714	313734735	Contig1226	1108700	1108721	UCGUACCGUGAGUAAUAAUGCG	ssc-miR-126-3p
9LW	1	313734714	313734735	Contig1227	1108700	1108721	UCGUACCGUGAGUAAUAAUGCG	ssc-miR-126-3p
1Pi	2	339121	339142	2	335277	335298	CUGUGCGUGUGACAGCGGCUGA	ssc-miR-210
8Pi	2	339121	339142	2	335277	335298	CUGUGCGUGUGACAGCGGCUGA	ssc-miR-210
12LW	2	339121	339143	2	335277	335298	CUGUGCGUGUGACAGCGGCUGAU	ssc-miR-210
14LW	2	339121	339143	2	335277	335298	CUGUGCGUGUGACAGCGGCUGAU	ssc-miR-210
2Pi	2	339121	339143	2	335277	335298	CUGUGCGUGUGACAGCGGCUGAU	ssc-miR-210
4Hp	2	339121	339143	2	335277	335298	CUGUGCGUGUGACAGCGGCUGAU	ssc-miR-210
6Pi	2	339121	339143	2	335277	335298	CUGUGCGUGUGACAGCGGCUGAU	ssc-miR-210
15LW	2	745945	745962	Y	25273051	25273068	CGUGCGGCGUGUCCCGUC	NA
13Hp	2	3971127	3971145	2	5188061	5188079	CCCCCUCCCCGGCCCCCCG	NA
13Hp	2	6416789	6416809	2	7285476	7285496	UGUAACAGCAACUCCAUGUGG	ssc-miR-194a
1Hp	2	6416789	6416809	2	7285476	7285496	UGUAACAGCAACUCCAUGUGG	ssc-miR-194a
2Hp	2	6416789	6416809	2	7285476	7285496	UGUAACAGCAACUCCAUGUGG	ssc-miR-194a
3Hp	2	6416789	6416809	2	7285476	7285496	UGUAACAGCAACUCCAUGUGG	ssc-miR-194a
4Hp	2	6416789	6416809	2	7285476	7285496	UGUAACAGCAACUCCAUGUGG	ssc-miR-194a
8Hp	2	6416789	6416809	2	7285476	7285496	UGUAACAGCAACUCCAUGUGG	ssc-miR-194a
9Hp	2	6416789	6416809	2	7285476	7285496	UGUAACAGCAACUCCAUGUGG	ssc-miR-194a
10LW	2	6416789	6416810	2	7285476	7285497	UGUAACAGCAACUCCAUGUGGA	ssc-miR-194a
11LW	2	6416789	6416810	2	7285476	7285497	UGUAACAGCAACUCCAUGUGGA	ssc-miR-194a
12LW	2	6416789	6416810	2	7285476	7285497	UGUAACAGCAACUCCAUGUGGA	ssc-miR-194a
13LW	2	6416789	6416810	2	7285476	7285497	UGUAACAGCAACUCCAUGUGGA	ssc-miR-194a
14LW	2	6416789	6416810	2	7285476	7285497	UGUAACAGCAACUCCAUGUGGA	ssc-miR-194a
15LW	2	6416789	6416810	2	7285476	7285497	UGUAACAGCAACUCCAUGUGGA	ssc-miR-194a
16LW	2	6416789	6416810	2	7285476	7285497	UGUAACAGCAACUCCAUGUGGA	ssc-miR-194a
1Pi	2	6416789	6416810	2	7285476	7285497	UGUAACAGCAACUCCAUGUGGA	ssc-miR-194a
2Pi	2	6416789	6416810	2	7285476	7285497	UGUAACAGCAACUCCAUGUGGA	ssc-miR-194a
3Pi	2	6416789	6416810	2	7285476	7285497	UGUAACAGCAACUCCAUGUGGA	ssc-miR-194a
4Pi	2	6416789	6416810	2	7285476	7285497	UGUAACAGCAACUCCAUGUGGA	ssc-miR-194a
5Pi	2	6416789	6416810	2	7285476	7285497	UGUAACAGCAACUCCAUGUGGA	ssc-miR-194a
6Pi	2	6416789	6416810	2	7285476	7285497	UGUAACAGCAACUCCAUGUGGA	ssc-miR-194a
8Pi	2	6416789	6416810	2	7285476	7285497	UGUAACAGCAACUCCAUGUGGA	ssc-miR-194a
9LW	2	6416789	6416810	2	7285476	7285497	UGUAACAGCAACUCCAUGUGGA	ssc-miR-194a
13Hp	2	6416991	6417013	2	7285678	7285700	UGACCUAUGAAUUGACAGCCAGU	ssc-miR-192
2Hp	2	6416991	6417013	2	7285678	7285700	UGACCUAUGAAUUGACAGCCAGU	ssc-miR-192
4Hp	2	6416991	6417013	2	7285678	7285700	UGACCUAUGAAUUGACAGCCAGU	ssc-miR-192
9Hp	2	6416991	6417013	2	7285678	7285700	UGACCUAUGAAUUGACAGCCAGU	ssc-miR-192
10LW	2	7444711	7444732	2	8204941	8204962	UUUGUUGGCUCCUCUGAAGUGA	ssc-miR-7142-3p
11LW	2	7444711	7444732	2	8204941	8204962	UUUGUUGGCUCCUCUGAAGUGA	ssc-miR-7142-3p
12LW	2	7444711	7444732	2	8204941	8204962	UUUGUUGGCUCCUCUGAAGUGA	ssc-miR-7142-3p
13Hp	2	7444711	7444732	2	8204941	8204962	UUUGUUGGCUCCUCUGAAGUGA	ssc-miR-7142-3p
13LW	2	7444711	7444732	2	8204941	8204962	UUUGUUGGCUCCUCUGAAGUGA	ssc-miR-7142-3p
14LW	2	7444711	7444732	2	8204941	8204962	UUUGUUGGCUCCUCUGAAGUGA	ssc-miR-7142-3p
15LW	2	7444711	7444732	2	8204941	8204962	UUUGUUGGCUCCUCUGAAGUGA	ssc-miR-7142-3p
16LW	2	7444711	7444732	2	8204941	8204962	UUUGUUGGCUCCUCUGAAGUGA	ssc-miR-7142-3p
1Hp	2	7444711	7444732	2	8204941	8204962	UUUGUUGGCUCCUCUGAAGUGA	ssc-miR-7142-3p
1Pi	2	7444711	7444732	2	8204941	8204962	UUUGUUGGCUCCUCUGAAGUGA	ssc-miR-7142-3p
2Hp	2	7444711	7444732	2	8204941	8204962	UUUGUUGGCUCCUCUGAAGUGA	ssc-miR-7142-3p
2Pi	2	7444711	7444732	2	8204941	8204962	UUUGUUGGCUCCUCUGAAGUGA	ssc-miR-7142-3p
3Pi	2	7444711	7444732	2	8204941	8204962	UUUGUUGGCUCCUCUGAAGUGA	ssc-miR-7142-3p
4Hp	2	7444711	7444732	2	8204941	8204962	UUUGUUGGCUCCUCUGAAGUGA	ssc-miR-7142-3p
4Pi	2	7444711	7444732	2	8204941	8204962	UUUGUUGGCUCCUCUGAAGUGA	ssc-miR-7142-3p
5Pi	2	7444711	7444732	2	8204941	8204962	UUUGUUGGCUCCUCUGAAGUGA	ssc-miR-7142-3p
8Hp	2	7444711	7444732	2	8204941	8204962	UUUGUUGGCUCCUCUGAAGUGA	ssc-miR-7142-3p
8Pi	2	7444711	7444732	2	8204941	8204962	UUUGUUGGCUCCUCUGAAGUGA	ssc-miR-7142-3p
9Hp	2	7444711	7444732	2	8204941	8204962	UUUGUUGGCUCCUCUGAAGUGA	ssc-miR-7142-3p
3Hp	2	7444712	7444732	2	8204942	8204962	UUUGUUGGCUCCUCUGAAGUG	ssc-miR-7142-3p
6Pi	2	7444712	7444732	2	8204942	8204962	UUUGUUGGCUCCUCUGAAGUG	ssc-miR-7142-3p
3Hp	2	11145071	11145087	2	11734783	11734799	GGGUGUGGGGAGGGCCA	NA
10LW	2	12929891	12929913	2	13296702	13296724	CAGUGCAAUGUUAAAAGGGCAUU	ssc-miR-130a
13Hp	2	12929891	12929913	2	13296702	13296724	CAGUGCAAUGUUAAAAGGGCAUU	ssc-miR-130a
13LW	2	12929891	12929913	2	13296702	13296724	CAGUGCAAUGUUAAAAGGGCAUU	ssc-miR-130a
14LW	2	12929891	12929913	2	13296702	13296724	CAGUGCAAUGUUAAAAGGGCAUU	ssc-miR-130a
15LW	2	12929891	12929913	2	13296702	13296724	CAGUGCAAUGUUAAAAGGGCAUU	ssc-miR-130a
16LW	2	12929891	12929913	2	13296702	13296724	CAGUGCAAUGUUAAAAGGGCAUU	ssc-miR-130a
1Pi	2	12929891	12929913	2	13296702	13296724	CAGUGCAAUGUUAAAAGGGCAUU	ssc-miR-130a
2Hp	2	12929891	12929913	2	13296702	13296724	CAGUGCAAUGUUAAAAGGGCAUU	ssc-miR-130a
4Hp	2	12929891	12929913	2	13296702	13296724	CAGUGCAAUGUUAAAAGGGCAUU	ssc-miR-130a
6Pi	2	12929891	12929913	2	13296702	13296724	CAGUGCAAUGUUAAAAGGGCAUU	ssc-miR-130a
8Hp	2	12929891	12929913	2	13296702	13296724	CAGUGCAAUGUUAAAAGGGCAUU	ssc-miR-130a
8Pi	2	12929891	12929913	2	13296702	13296724	CAGUGCAAUGUUAAAAGGGCAUU	ssc-miR-130a
9LW	2	12929891	12929913	2	13296702	13296724	CAGUGCAAUGUUAAAAGGGCAUU	ssc-miR-130a
3Pi	2	12929893	12929913	2	13296704	13296724	CAGUGCAAUGUUAAAAGGGCA	ssc-miR-130a
11LW	2	12929894	12929913	2	13296705	13296724	CAGUGCAAUGUUAAAAGGGC	ssc-miR-130a
1Hp	2	12929894	12929913	2	13296705	13296724	CAGUGCAAUGUUAAAAGGGC	ssc-miR-130a
2Pi	2	12929894	12929913	2	13296705	13296724	CAGUGCAAUGUUAAAAGGGC	ssc-miR-130a
4Pi	2	12929894	12929913	2	13296705	13296724	CAGUGCAAUGUUAAAAGGGC	ssc-miR-130a
9Hp	2	12929894	12929913	2	13296705	13296724	CAGUGCAAUGUUAAAAGGGC	ssc-miR-130a
10LW	2	20324679	20324699	2	18724269	18724289	CUUUUUGCGGUCUGGGCUUGC	ssc-miR-129a-5p
11LW	2	20324679	20324699	2	18724269	18724289	CUUUUUGCGGUCUGGGCUUGC	ssc-miR-129a-5p
12LW	2	20324679	20324699	2	18724269	18724289	CUUUUUGCGGUCUGGGCUUGC	ssc-miR-129a-5p
13Hp	2	20324679	20324699	2	18724269	18724289	CUUUUUGCGGUCUGGGCUUGC	ssc-miR-129a-5p
13LW	2	20324679	20324699	2	18724269	18724289	CUUUUUGCGGUCUGGGCUUGC	ssc-miR-129a-5p
14LW	2	20324679	20324699	2	18724269	18724289	CUUUUUGCGGUCUGGGCUUGC	ssc-miR-129a-5p
15LW	2	20324679	20324699	2	18724269	18724289	CUUUUUGCGGUCUGGGCUUGC	ssc-miR-129a-5p
16LW	2	20324679	20324699	2	18724269	18724289	CUUUUUGCGGUCUGGGCUUGC	ssc-miR-129a-5p
1Hp	2	20324679	20324699	2	18724269	18724289	CUUUUUGCGGUCUGGGCUUGC	ssc-miR-129a-5p
1Pi	2	20324679	20324699	2	18724269	18724289	CUUUUUGCGGUCUGGGCUUGC	ssc-miR-129a-5p
2Hp	2	20324679	20324699	2	18724269	18724289	CUUUUUGCGGUCUGGGCUUGC	ssc-miR-129a-5p
2Pi	2	20324679	20324699	2	18724269	18724289	CUUUUUGCGGUCUGGGCUUGC	ssc-miR-129a-5p
3Hp	2	20324679	20324699	2	18724269	18724289	CUUUUUGCGGUCUGGGCUUGC	ssc-miR-129a-5p
3Pi	2	20324679	20324699	2	18724269	18724289	CUUUUUGCGGUCUGGGCUUGC	ssc-miR-129a-5p
4Hp	2	20324679	20324699	2	18724269	18724289	CUUUUUGCGGUCUGGGCUUGC	ssc-miR-129a-5p
4Pi	2	20324679	20324699	2	18724269	18724289	CUUUUUGCGGUCUGGGCUUGC	ssc-miR-129a-5p
5Pi	2	20324679	20324699	2	18724269	18724289	CUUUUUGCGGUCUGGGCUUGC	ssc-miR-129a-5p
6Pi	2	20324679	20324699	2	18724269	18724289	CUUUUUGCGGUCUGGGCUUGC	ssc-miR-129a-5p
8Hp	2	20324679	20324699	2	18724269	18724289	CUUUUUGCGGUCUGGGCUUGC	ssc-miR-129a-5p
8Pi	2	20324679	20324699	2	18724269	18724289	CUUUUUGCGGUCUGGGCUUGC	ssc-miR-129a-5p
9Hp	2	20324679	20324699	2	18724269	18724289	CUUUUUGCGGUCUGGGCUUGC	ssc-miR-129a-5p
9LW	2	20324679	20324699	2	18724269	18724289	CUUUUUGCGGUCUGGGCUUGC	ssc-miR-129a-5p
10LW	2	28433192	28433213	2	26066344	26066365	CUCCUGGGGCCCGCACUCUCGC	ssc-miR-1343
11LW	2	28433192	28433213	2	26066344	26066365	CUCCUGGGGCCCGCACUCUCGC	ssc-miR-1343
12LW	2	28433192	28433213	2	26066344	26066365	CUCCUGGGGCCCGCACUCUCGC	ssc-miR-1343
13Hp	2	28433192	28433213	2	26066344	26066365	CUCCUGGGGCCCGCACUCUCGC	ssc-miR-1343
13LW	2	28433192	28433213	2	26066344	26066365	CUCCUGGGGCCCGCACUCUCGC	ssc-miR-1343
14LW	2	28433192	28433213	2	26066344	26066365	CUCCUGGGGCCCGCACUCUCGC	ssc-miR-1343
15LW	2	28433192	28433213	2	26066344	26066365	CUCCUGGGGCCCGCACUCUCGC	ssc-miR-1343
16LW	2	28433192	28433213	2	26066344	26066365	CUCCUGGGGCCCGCACUCUCGC	ssc-miR-1343
1Hp	2	28433192	28433213	2	26066344	26066365	CUCCUGGGGCCCGCACUCUCGC	ssc-miR-1343
1Pi	2	28433192	28433213	2	26066344	26066365	CUCCUGGGGCCCGCACUCUCGC	ssc-miR-1343
2Hp	2	28433192	28433213	2	26066344	26066365	CUCCUGGGGCCCGCACUCUCGC	ssc-miR-1343
2Pi	2	28433192	28433213	2	26066344	26066365	CUCCUGGGGCCCGCACUCUCGC	ssc-miR-1343
3Hp	2	28433192	28433213	2	26066344	26066365	CUCCUGGGGCCCGCACUCUCGC	ssc-miR-1343
3Pi	2	28433192	28433213	2	26066344	26066365	CUCCUGGGGCCCGCACUCUCGC	ssc-miR-1343
4Hp	2	28433192	28433213	2	26066344	26066365	CUCCUGGGGCCCGCACUCUCGC	ssc-miR-1343
4Pi	2	28433192	28433213	2	26066344	26066365	CUCCUGGGGCCCGCACUCUCGC	ssc-miR-1343
5Pi	2	28433192	28433213	2	26066344	26066365	CUCCUGGGGCCCGCACUCUCGC	ssc-miR-1343
6Pi	2	28433192	28433213	2	26066344	26066365	CUCCUGGGGCCCGCACUCUCGC	ssc-miR-1343
8Hp	2	28433192	28433213	2	26066344	26066365	CUCCUGGGGCCCGCACUCUCGC	ssc-miR-1343
9Hp	2	28433192	28433213	2	26066344	26066365	CUCCUGGGGCCCGCACUCUCGC	ssc-miR-1343
9LW	2	28433192	28433213	2	26066344	26066365	CUCCUGGGGCCCGCACUCUCGC	ssc-miR-1343
8Pi	2	28433193	28433213	2	26066344	26066365	CUCCUGGGGCCCGCACUCUCG	ssc-miR-1343
10LW	2	65553536	65553558	2	65279822	65279844	AACAUUCAUUGUUGUCGGUGGGU	ssc-miR-181d-5p
11LW	2	65553536	65553558	2	65279822	65279844	AACAUUCAUUGUUGUCGGUGGGU	ssc-miR-181d-5p
12LW	2	65553536	65553558	2	65279822	65279844	AACAUUCAUUGUUGUCGGUGGGU	ssc-miR-181d-5p
13Hp	2	65553536	65553558	2	65279822	65279844	AACAUUCAUUGUUGUCGGUGGGU	ssc-miR-181d-5p
13LW	2	65553536	65553558	2	65279822	65279844	AACAUUCAUUGUUGUCGGUGGGU	ssc-miR-181d-5p
14LW	2	65553536	65553558	2	65279822	65279844	AACAUUCAUUGUUGUCGGUGGGU	ssc-miR-181d-5p
15LW	2	65553536	65553558	2	65279822	65279844	AACAUUCAUUGUUGUCGGUGGGU	ssc-miR-181d-5p
16LW	2	65553536	65553558	2	65279822	65279844	AACAUUCAUUGUUGUCGGUGGGU	ssc-miR-181d-5p
1Hp	2	65553536	65553558	2	65279822	65279844	AACAUUCAUUGUUGUCGGUGGGU	ssc-miR-181d-5p
1Pi	2	65553536	65553558	2	65279822	65279844	AACAUUCAUUGUUGUCGGUGGGU	ssc-miR-181d-5p
2Hp	2	65553536	65553558	2	65279822	65279844	AACAUUCAUUGUUGUCGGUGGGU	ssc-miR-181d-5p
2Pi	2	65553536	65553558	2	65279822	65279844	AACAUUCAUUGUUGUCGGUGGGU	ssc-miR-181d-5p
3Hp	2	65553536	65553558	2	65279822	65279844	AACAUUCAUUGUUGUCGGUGGGU	ssc-miR-181d-5p
3Pi	2	65553536	65553558	2	65279822	65279844	AACAUUCAUUGUUGUCGGUGGGU	ssc-miR-181d-5p
4Hp	2	65553536	65553558	2	65279822	65279844	AACAUUCAUUGUUGUCGGUGGGU	ssc-miR-181d-5p
4Pi	2	65553536	65553558	2	65279822	65279844	AACAUUCAUUGUUGUCGGUGGGU	ssc-miR-181d-5p
5Pi	2	65553536	65553558	2	65279822	65279844	AACAUUCAUUGUUGUCGGUGGGU	ssc-miR-181d-5p
6Pi	2	65553536	65553558	2	65279822	65279844	AACAUUCAUUGUUGUCGGUGGGU	ssc-miR-181d-5p
8Hp	2	65553536	65553558	2	65279822	65279844	AACAUUCAUUGUUGUCGGUGGGU	ssc-miR-181d-5p
8Pi	2	65553536	65553558	2	65279822	65279844	AACAUUCAUUGUUGUCGGUGGGU	ssc-miR-181d-5p
9Hp	2	65553536	65553558	2	65279822	65279844	AACAUUCAUUGUUGUCGGUGGGU	ssc-miR-181d-5p
9LW	2	65553536	65553558	2	65279822	65279844	AACAUUCAUUGUUGUCGGUGGGU	ssc-miR-181d-5p
12LW	2	65553676	65553697	2	65279962	65279983	ACCAUCGACCGUUGAGUGGACC	ssc-miR-181c-3p*(NA)
13Hp	2	65553676	65553697	2	65279962	65279983	ACCAUCGACCGUUGAGUGGACC	ssc-miR-181c-3p*(NA)
11LW	2	65553677	65553697	2	65279963	65279983	ACCAUCGACCGUUGAGUGGAC	ssc-miR-181c-3p*(NA)
9Hp	2	65553677	65553697	2	65279963	65279983	ACCAUCGACCGUUGAGUGGAC	ssc-miR-181c-3p*(NA)
2Hp	2	65553715	65553736	2	65280001	65280022	AACAUUCAACCUGUCGGUGAGU	ssc-miR-181c
4Pi	2	65553715	65553736	2	65280001	65280022	AACAUUCAACCUGUCGGUGAGU	ssc-miR-181c
6Pi	2	65553715	65553736	2	65280001	65280022	AACAUUCAACCUGUCGGUGAGU	ssc-miR-181c
10LW	2	65581879	65581899	2	65308158	65308178	AUCACAUUGCCAGGGAUUUCC	ssc-miR-23a
11LW	2	65581879	65581899	2	65308158	65308178	AUCACAUUGCCAGGGAUUUCC	ssc-miR-23a
12LW	2	65581879	65581899	2	65308158	65308178	AUCACAUUGCCAGGGAUUUCC	ssc-miR-23a
13Hp	2	65581879	65581899	2	65308158	65308178	AUCACAUUGCCAGGGAUUUCC	ssc-miR-23a
13LW	2	65581879	65581899	2	65308158	65308178	AUCACAUUGCCAGGGAUUUCC	ssc-miR-23a
14LW	2	65581879	65581899	2	65308158	65308178	AUCACAUUGCCAGGGAUUUCC	ssc-miR-23a
15LW	2	65581879	65581899	2	65308158	65308178	AUCACAUUGCCAGGGAUUUCC	ssc-miR-23a
16LW	2	65581879	65581899	2	65308158	65308178	AUCACAUUGCCAGGGAUUUCC	ssc-miR-23a
1Hp	2	65581879	65581899	2	65308158	65308178	AUCACAUUGCCAGGGAUUUCC	ssc-miR-23a
1Pi	2	65581879	65581899	2	65308158	65308178	AUCACAUUGCCAGGGAUUUCC	ssc-miR-23a
2Hp	2	65581879	65581899	2	65308158	65308178	AUCACAUUGCCAGGGAUUUCC	ssc-miR-23a
2Pi	2	65581879	65581899	2	65308158	65308178	AUCACAUUGCCAGGGAUUUCC	ssc-miR-23a
3Hp	2	65581879	65581899	2	65308158	65308178	AUCACAUUGCCAGGGAUUUCC	ssc-miR-23a
3Pi	2	65581879	65581899	2	65308158	65308178	AUCACAUUGCCAGGGAUUUCC	ssc-miR-23a
4Hp	2	65581879	65581899	2	65308158	65308178	AUCACAUUGCCAGGGAUUUCC	ssc-miR-23a
4Pi	2	65581879	65581899	2	65308158	65308178	AUCACAUUGCCAGGGAUUUCC	ssc-miR-23a
5Pi	2	65581879	65581899	2	65308158	65308178	AUCACAUUGCCAGGGAUUUCC	ssc-miR-23a
6Pi	2	65581879	65581899	2	65308158	65308178	AUCACAUUGCCAGGGAUUUCC	ssc-miR-23a
8Hp	2	65581879	65581899	2	65308158	65308178	AUCACAUUGCCAGGGAUUUCC	ssc-miR-23a
8Pi	2	65581879	65581899	2	65308158	65308178	AUCACAUUGCCAGGGAUUUCC	ssc-miR-23a
9Hp	2	65581879	65581899	2	65308158	65308178	AUCACAUUGCCAGGGAUUUCC	ssc-miR-23a
9LW	2	65581879	65581899	2	65308158	65308178	AUCACAUUGCCAGGGAUUUCC	ssc-miR-23a
10LW	2	65582068	65582087	2	65308347	65308366	UUCACAGUGGCUAAGUUCCG	ssc-miR-27a
11LW	2	65582068	65582087	2	65308347	65308366	UUCACAGUGGCUAAGUUCCG	ssc-miR-27a
12LW	2	65582068	65582087	2	65308347	65308366	UUCACAGUGGCUAAGUUCCG	ssc-miR-27a
13Hp	2	65582068	65582087	2	65308347	65308366	UUCACAGUGGCUAAGUUCCG	ssc-miR-27a
13LW	2	65582068	65582087	2	65308347	65308366	UUCACAGUGGCUAAGUUCCG	ssc-miR-27a
14LW	2	65582068	65582087	2	65308347	65308366	UUCACAGUGGCUAAGUUCCG	ssc-miR-27a
15LW	2	65582068	65582087	2	65308347	65308366	UUCACAGUGGCUAAGUUCCG	ssc-miR-27a
16LW	2	65582068	65582087	2	65308347	65308366	UUCACAGUGGCUAAGUUCCG	ssc-miR-27a
1Hp	2	65582068	65582087	2	65308347	65308366	UUCACAGUGGCUAAGUUCCG	ssc-miR-27a
1Pi	2	65582068	65582087	2	65308347	65308366	UUCACAGUGGCUAAGUUCCG	ssc-miR-27a
2Hp	2	65582068	65582087	2	65308347	65308366	UUCACAGUGGCUAAGUUCCG	ssc-miR-27a
2Pi	2	65582068	65582087	2	65308347	65308366	UUCACAGUGGCUAAGUUCCG	ssc-miR-27a
3Hp	2	65582068	65582087	2	65308347	65308366	UUCACAGUGGCUAAGUUCCG	ssc-miR-27a
3Pi	2	65582068	65582087	2	65308347	65308366	UUCACAGUGGCUAAGUUCCG	ssc-miR-27a
4Hp	2	65582068	65582087	2	65308347	65308366	UUCACAGUGGCUAAGUUCCG	ssc-miR-27a
4Pi	2	65582068	65582087	2	65308347	65308366	UUCACAGUGGCUAAGUUCCG	ssc-miR-27a
5Pi	2	65582068	65582087	2	65308347	65308366	UUCACAGUGGCUAAGUUCCG	ssc-miR-27a
6Pi	2	65582068	65582087	2	65308347	65308366	UUCACAGUGGCUAAGUUCCG	ssc-miR-27a
8Hp	2	65582068	65582087	2	65308347	65308366	UUCACAGUGGCUAAGUUCCG	ssc-miR-27a
8Pi	2	65582068	65582087	2	65308347	65308366	UUCACAGUGGCUAAGUUCCG	ssc-miR-27a
9Hp	2	65582068	65582087	2	65308347	65308366	UUCACAGUGGCUAAGUUCCG	ssc-miR-27a
9LW	2	65582068	65582087	2	65308347	65308366	UUCACAGUGGCUAAGUUCCG	ssc-miR-27a
10LW	2	65582223	65582242	2	65308502	65308521	UGGCUCAGUUCAGCAGGAAC	ssc-miR-24-3p
11LW	2	65582223	65582242	2	65308502	65308521	UGGCUCAGUUCAGCAGGAAC	ssc-miR-24-3p
12LW	2	65582223	65582242	2	65308502	65308521	UGGCUCAGUUCAGCAGGAAC	ssc-miR-24-3p
13Hp	2	65582223	65582242	2	65308502	65308521	UGGCUCAGUUCAGCAGGAAC	ssc-miR-24-3p
13LW	2	65582223	65582242	2	65308502	65308521	UGGCUCAGUUCAGCAGGAAC	ssc-miR-24-3p
14LW	2	65582223	65582242	2	65308502	65308521	UGGCUCAGUUCAGCAGGAAC	ssc-miR-24-3p
15LW	2	65582223	65582242	2	65308502	65308521	UGGCUCAGUUCAGCAGGAAC	ssc-miR-24-3p
16LW	2	65582223	65582242	2	65308502	65308521	UGGCUCAGUUCAGCAGGAAC	ssc-miR-24-3p
1Hp	2	65582223	65582242	2	65308502	65308521	UGGCUCAGUUCAGCAGGAAC	ssc-miR-24-3p
1Pi	2	65582223	65582242	2	65308502	65308521	UGGCUCAGUUCAGCAGGAAC	ssc-miR-24-3p
2Hp	2	65582223	65582242	2	65308502	65308521	UGGCUCAGUUCAGCAGGAAC	ssc-miR-24-3p
2Pi	2	65582223	65582242	2	65308502	65308521	UGGCUCAGUUCAGCAGGAAC	ssc-miR-24-3p
3Hp	2	65582223	65582242	2	65308502	65308521	UGGCUCAGUUCAGCAGGAAC	ssc-miR-24-3p
3Pi	2	65582223	65582242	2	65308502	65308521	UGGCUCAGUUCAGCAGGAAC	ssc-miR-24-3p
4Hp	2	65582223	65582242	2	65308502	65308521	UGGCUCAGUUCAGCAGGAAC	ssc-miR-24-3p
4Pi	2	65582223	65582242	2	65308502	65308521	UGGCUCAGUUCAGCAGGAAC	ssc-miR-24-3p
5Pi	2	65582223	65582242	2	65308502	65308521	UGGCUCAGUUCAGCAGGAAC	ssc-miR-24-3p
6Pi	2	65582223	65582242	2	65308502	65308521	UGGCUCAGUUCAGCAGGAAC	ssc-miR-24-3p
8Hp	2	65582223	65582242	2	65308502	65308521	UGGCUCAGUUCAGCAGGAAC	ssc-miR-24-3p
8Pi	2	65582223	65582242	2	65308502	65308521	UGGCUCAGUUCAGCAGGAAC	ssc-miR-24-3p
9Hp	2	65582223	65582242	2	65308502	65308521	UGGCUCAGUUCAGCAGGAAC	ssc-miR-24-3p
9LW	2	65582223	65582242	2	65308502	65308521	UGGCUCAGUUCAGCAGGAAC	ssc-miR-24-3p
15LW	2	76694017	76694039	2	76142547	76142569	UGAGAUGAGAGCCCUUGGCCACU	NA
10LW	2	83154272	83154293	2	81502869	81502890	CUUGGCACCUAGUAAGCACUCA	ssc-miR-1271-5p
11LW	2	83154272	83154293	2	81502869	81502890	CUUGGCACCUAGUAAGCACUCA	ssc-miR-1271-5p
12LW	2	83154272	83154293	2	81502869	81502890	CUUGGCACCUAGUAAGCACUCA	ssc-miR-1271-5p
14LW	2	83154272	83154293	2	81502869	81502890	CUUGGCACCUAGUAAGCACUCA	ssc-miR-1271-5p
15LW	2	83154272	83154293	2	81502869	81502890	CUUGGCACCUAGUAAGCACUCA	ssc-miR-1271-5p
16LW	2	83154272	83154293	2	81502869	81502890	CUUGGCACCUAGUAAGCACUCA	ssc-miR-1271-5p
1Pi	2	83154272	83154293	2	81502869	81502890	CUUGGCACCUAGUAAGCACUCA	ssc-miR-1271-5p
2Pi	2	83154272	83154293	2	81502869	81502890	CUUGGCACCUAGUAAGCACUCA	ssc-miR-1271-5p
3Pi	2	83154272	83154293	2	81502869	81502890	CUUGGCACCUAGUAAGCACUCA	ssc-miR-1271-5p
4Hp	2	83154272	83154293	2	81502869	81502890	CUUGGCACCUAGUAAGCACUCA	ssc-miR-1271-5p
4Pi	2	83154272	83154293	2	81502869	81502890	CUUGGCACCUAGUAAGCACUCA	ssc-miR-1271-5p
5Pi	2	83154272	83154293	2	81502869	81502890	CUUGGCACCUAGUAAGCACUCA	ssc-miR-1271-5p
9LW	2	83154272	83154293	2	81502869	81502890	CUUGGCACCUAGUAAGCACUCA	ssc-miR-1271-5p
13Hp	2	83154274	83154293	2	81502871	81502890	CUUGGCACCUAGUAAGCACU	ssc-miR-1271-5p
13LW	2	83154274	83154293	2	81502871	81502890	CUUGGCACCUAGUAAGCACU	ssc-miR-1271-5p
1Hp	2	83154274	83154293	2	81502871	81502890	CUUGGCACCUAGUAAGCACU	ssc-miR-1271-5p
2Hp	2	83154274	83154293	2	81502871	81502890	CUUGGCACCUAGUAAGCACU	ssc-miR-1271-5p
3Hp	2	83154274	83154293	2	81502871	81502890	CUUGGCACCUAGUAAGCACU	ssc-miR-1271-5p
6Pi	2	83154274	83154293	2	81502871	81502890	CUUGGCACCUAGUAAGCACU	ssc-miR-1271-5p
8Hp	2	83154274	83154293	2	81502871	81502890	CUUGGCACCUAGUAAGCACU	ssc-miR-1271-5p
8Pi	2	83154274	83154293	2	81502871	81502890	CUUGGCACCUAGUAAGCACU	ssc-miR-1271-5p
9Hp	2	83154274	83154293	2	81502871	81502890	CUUGGCACCUAGUAAGCACU	ssc-miR-1271-5p
10LW	2	88902995	88903015	2	87391577	87391597	UGCGUGGCUUCUCUGUGCAGU	ssc-miR-10384
12LW	2	88902995	88903015	2	87391577	87391597	UGCGUGGCUUCUCUGUGCAGU	ssc-miR-10384
13Hp	2	88902995	88903015	2	87391577	87391597	UGCGUGGCUUCUCUGUGCAGU	ssc-miR-10384
15LW	2	88902995	88903015	2	87391577	87391597	UGCGUGGCUUCUCUGUGCAGU	ssc-miR-10384
16LW	2	88902995	88903015	2	87391577	87391597	UGCGUGGCUUCUCUGUGCAGU	ssc-miR-10384
2Hp	2	88902995	88903015	2	87391577	87391597	UGCGUGGCUUCUCUGUGCAGU	ssc-miR-10384
2Pi	2	88902995	88903015	2	87391577	87391597	UGCGUGGCUUCUCUGUGCAGU	ssc-miR-10384
3Pi	2	88902995	88903015	2	87391577	87391597	UGCGUGGCUUCUCUGUGCAGU	ssc-miR-10384
4Hp	2	88902995	88903015	2	87391577	87391597	UGCGUGGCUUCUCUGUGCAGU	ssc-miR-10384
6Pi	2	88902995	88903015	2	87391577	87391597	UGCGUGGCUUCUCUGUGCAGU	ssc-miR-10384
8Hp	2	88902995	88903015	2	87391577	87391597	UGCGUGGCUUCUCUGUGCAGU	ssc-miR-10384
9Hp	2	88902995	88903015	2	87391577	87391597	UGCGUGGCUUCUCUGUGCAGU	ssc-miR-10384
11LW	2	88902995	88903016	2	87391577	87391598	UGCGUGGCUUCUCUGUGCAGUC	ssc-miR-10384
13LW	2	88902995	88903016	2	87391577	87391598	UGCGUGGCUUCUCUGUGCAGUC	ssc-miR-10384
14LW	2	88902995	88903016	2	87391577	87391598	UGCGUGGCUUCUCUGUGCAGUC	ssc-miR-10384
1Hp	2	88902995	88903016	2	87391577	87391598	UGCGUGGCUUCUCUGUGCAGUC	ssc-miR-10384
1Pi	2	88902995	88903016	2	87391577	87391598	UGCGUGGCUUCUCUGUGCAGUC	ssc-miR-10384
3Hp	2	88902995	88903016	2	87391577	87391598	UGCGUGGCUUCUCUGUGCAGUC	ssc-miR-10384
4Pi	2	88902995	88903016	2	87391577	87391598	UGCGUGGCUUCUCUGUGCAGUC	ssc-miR-10384
5Pi	2	88902995	88903016	2	87391577	87391598	UGCGUGGCUUCUCUGUGCAGUC	ssc-miR-10384
8Pi	2	88902995	88903016	2	87391577	87391598	UGCGUGGCUUCUCUGUGCAGUC	ssc-miR-10384
9LW	2	88902995	88903016	2	87391577	87391598	UGCGUGGCUUCUCUGUGCAGUC	ssc-miR-10384
14LW	2	98744621	98744643	2	96076401	96076423	UCUUUGGUUAUCUAGCUGUAUGA	ssc-miR-9
1Hp	2	98744621	98744643	2	96076401	96076423	UCUUUGGUUAUCUAGCUGUAUGA	ssc-miR-9
2Hp	2	98744621	98744643	2	96076401	96076423	UCUUUGGUUAUCUAGCUGUAUGA	ssc-miR-9
3Hp	2	98744621	98744643	2	96076401	96076423	UCUUUGGUUAUCUAGCUGUAUGA	ssc-miR-9
3Pi	2	98744621	98744643	2	96076401	96076423	UCUUUGGUUAUCUAGCUGUAUGA	ssc-miR-9
4Hp	2	98744621	98744643	2	96076401	96076423	UCUUUGGUUAUCUAGCUGUAUGA	ssc-miR-9
8Hp	2	98744621	98744643	2	96076401	96076423	UCUUUGGUUAUCUAGCUGUAUGA	ssc-miR-9
9Hp	2	98744621	98744643	2	96076401	96076423	UCUUUGGUUAUCUAGCUGUAUGA	ssc-miR-9
9LW	2	98744621	98744643	2	96076401	96076423	UCUUUGGUUAUCUAGCUGUAUGA	ssc-miR-9
10LW	2	98744622	98744643	2	96076402	96076423	UCUUUGGUUAUCUAGCUGUAUG	ssc-miR-9
11LW	2	98744622	98744643	2	96076402	96076423	UCUUUGGUUAUCUAGCUGUAUG	ssc-miR-9
12LW	2	98744622	98744643	2	96076402	96076423	UCUUUGGUUAUCUAGCUGUAUG	ssc-miR-9
13Hp	2	98744622	98744643	2	96076402	96076423	UCUUUGGUUAUCUAGCUGUAUG	ssc-miR-9
13LW	2	98744622	98744643	2	96076402	96076423	UCUUUGGUUAUCUAGCUGUAUG	ssc-miR-9
15LW	2	98744622	98744643	2	96076402	96076423	UCUUUGGUUAUCUAGCUGUAUG	ssc-miR-9
16LW	2	98744622	98744643	2	96076402	96076423	UCUUUGGUUAUCUAGCUGUAUG	ssc-miR-9
1Pi	2	98744622	98744643	2	96076402	96076423	UCUUUGGUUAUCUAGCUGUAUG	ssc-miR-9
2Pi	2	98744622	98744643	2	96076402	96076423	UCUUUGGUUAUCUAGCUGUAUG	ssc-miR-9
4Pi	2	98744622	98744643	2	96076402	96076423	UCUUUGGUUAUCUAGCUGUAUG	ssc-miR-9
5Pi	2	98744622	98744643	2	96076402	96076423	UCUUUGGUUAUCUAGCUGUAUG	ssc-miR-9
6Pi	2	98744622	98744643	2	96076402	96076423	UCUUUGGUUAUCUAGCUGUAUG	ssc-miR-9
8Pi	2	98744622	98744643	2	96076402	96076423	UCUUUGGUUAUCUAGCUGUAUG	ssc-miR-9
13Hp	2	140064440	140064456	2	134660863	134660879	CGUGCGCGUCGGGUCCC	NA
4Hp	2	140064440	140064456	2	134660863	134660879	CGUGCGCGUCGGGUCCC	NA
9LW	2	140064440	140064456	2	134660863	134660879	CGUGCGCGUCGGGUCCC	NA
10LW	2	145381108	145381130	2	139660128	139660150	CUGCCCUGGCCCGAGGGACCGAC	ssc-miR-874
13LW	2	145381108	145381130	2	139660128	139660150	CUGCCCUGGCCCGAGGGACCGAC	ssc-miR-874
14LW	2	145381108	145381130	2	139660128	139660150	CUGCCCUGGCCCGAGGGACCGAC	ssc-miR-874
5Pi	2	145381108	145381130	2	139660128	139660150	CUGCCCUGGCCCGAGGGACCGAC	ssc-miR-874
10LW	2	151102778	151102799	2	144873901	144873922	ACGGAUGACCUUGCUGUUUACA	NA
16LW	2	151102778	151102799	2	144873901	144873922	ACGGAUGACCUUGCUGUUUACA	NA
5Pi	2	151102778	151102799	2	144873901	144873922	ACGGAUGACCUUGCUGUUUACA	NA
15LW	2	151102781	151102801	2	144873904	144873924	AGACGGAUGACCUUGCUGUUU	NA
10LW	2	157344786	157344806	2	150578786	150578806	UGAGAUGAAGCACUGUAGCUC	ssc-miR-143-3p
11LW	2	157344786	157344806	2	150578786	150578806	UGAGAUGAAGCACUGUAGCUC	ssc-miR-143-3p
12LW	2	157344786	157344806	2	150578786	150578806	UGAGAUGAAGCACUGUAGCUC	ssc-miR-143-3p
13Hp	2	157344786	157344806	2	150578786	150578806	UGAGAUGAAGCACUGUAGCUC	ssc-miR-143-3p
13LW	2	157344786	157344806	2	150578786	150578806	UGAGAUGAAGCACUGUAGCUC	ssc-miR-143-3p
14LW	2	157344786	157344806	2	150578786	150578806	UGAGAUGAAGCACUGUAGCUC	ssc-miR-143-3p
15LW	2	157344786	157344806	2	150578786	150578806	UGAGAUGAAGCACUGUAGCUC	ssc-miR-143-3p
16LW	2	157344786	157344806	2	150578786	150578806	UGAGAUGAAGCACUGUAGCUC	ssc-miR-143-3p
1Hp	2	157344786	157344806	2	150578786	150578806	UGAGAUGAAGCACUGUAGCUC	ssc-miR-143-3p
1Pi	2	157344786	157344806	2	150578786	150578806	UGAGAUGAAGCACUGUAGCUC	ssc-miR-143-3p
2Hp	2	157344786	157344806	2	150578786	150578806	UGAGAUGAAGCACUGUAGCUC	ssc-miR-143-3p
2Pi	2	157344786	157344806	2	150578786	150578806	UGAGAUGAAGCACUGUAGCUC	ssc-miR-143-3p
3Hp	2	157344786	157344806	2	150578786	150578806	UGAGAUGAAGCACUGUAGCUC	ssc-miR-143-3p
3Pi	2	157344786	157344806	2	150578786	150578806	UGAGAUGAAGCACUGUAGCUC	ssc-miR-143-3p
4Hp	2	157344786	157344806	2	150578786	150578806	UGAGAUGAAGCACUGUAGCUC	ssc-miR-143-3p
4Pi	2	157344786	157344806	2	150578786	150578806	UGAGAUGAAGCACUGUAGCUC	ssc-miR-143-3p
5Pi	2	157344786	157344806	2	150578786	150578806	UGAGAUGAAGCACUGUAGCUC	ssc-miR-143-3p
6Pi	2	157344786	157344806	2	150578786	150578806	UGAGAUGAAGCACUGUAGCUC	ssc-miR-143-3p
8Hp	2	157344786	157344806	2	150578786	150578806	UGAGAUGAAGCACUGUAGCUC	ssc-miR-143-3p
8Pi	2	157344786	157344806	2	150578786	150578806	UGAGAUGAAGCACUGUAGCUC	ssc-miR-143-3p
9Hp	2	157344786	157344806	2	150578786	150578806	UGAGAUGAAGCACUGUAGCUC	ssc-miR-143-3p
9LW	2	157344786	157344806	2	150578786	150578806	UGAGAUGAAGCACUGUAGCUC	ssc-miR-143-3p
10LW	2	157346142	157346164	2	150580141	150580163	GUCCAGUUUUCCCAGGAAUCCCU	ssc-miR-145-5p
11LW	2	157346142	157346164	2	150580141	150580163	GUCCAGUUUUCCCAGGAAUCCCU	ssc-miR-145-5p
12LW	2	157346142	157346164	2	150580141	150580163	GUCCAGUUUUCCCAGGAAUCCCU	ssc-miR-145-5p
13LW	2	157346142	157346164	2	150580141	150580163	GUCCAGUUUUCCCAGGAAUCCCU	ssc-miR-145-5p
14LW	2	157346142	157346164	2	150580141	150580163	GUCCAGUUUUCCCAGGAAUCCCU	ssc-miR-145-5p
15LW	2	157346142	157346164	2	150580141	150580163	GUCCAGUUUUCCCAGGAAUCCCU	ssc-miR-145-5p
16LW	2	157346142	157346164	2	150580141	150580163	GUCCAGUUUUCCCAGGAAUCCCU	ssc-miR-145-5p
1Hp	2	157346142	157346164	2	150580141	150580163	GUCCAGUUUUCCCAGGAAUCCCU	ssc-miR-145-5p
1Pi	2	157346142	157346164	2	150580141	150580163	GUCCAGUUUUCCCAGGAAUCCCU	ssc-miR-145-5p
2Pi	2	157346142	157346164	2	150580141	150580163	GUCCAGUUUUCCCAGGAAUCCCU	ssc-miR-145-5p
3Hp	2	157346142	157346164	2	150580141	150580163	GUCCAGUUUUCCCAGGAAUCCCU	ssc-miR-145-5p
3Pi	2	157346142	157346164	2	150580141	150580163	GUCCAGUUUUCCCAGGAAUCCCU	ssc-miR-145-5p
4Hp	2	157346142	157346164	2	150580141	150580163	GUCCAGUUUUCCCAGGAAUCCCU	ssc-miR-145-5p
4Pi	2	157346142	157346164	2	150580141	150580163	GUCCAGUUUUCCCAGGAAUCCCU	ssc-miR-145-5p
5Pi	2	157346142	157346164	2	150580141	150580163	GUCCAGUUUUCCCAGGAAUCCCU	ssc-miR-145-5p
6Pi	2	157346142	157346164	2	150580141	150580163	GUCCAGUUUUCCCAGGAAUCCCU	ssc-miR-145-5p
8Pi	2	157346142	157346164	2	150580141	150580163	GUCCAGUUUUCCCAGGAAUCCCU	ssc-miR-145-5p
9LW	2	157346142	157346164	2	150580141	150580163	GUCCAGUUUUCCCAGGAAUCCCU	ssc-miR-145-5p
10LW	2	157640401	157640422	2	150825913	150825934	ACUGGACUUGGAGUCAGAAGGC	ssc-miR-378
11LW	2	157640401	157640422	2	150825913	150825934	ACUGGACUUGGAGUCAGAAGGC	ssc-miR-378
12LW	2	157640401	157640422	2	150825913	150825934	ACUGGACUUGGAGUCAGAAGGC	ssc-miR-378
13Hp	2	157640401	157640422	2	150825913	150825934	ACUGGACUUGGAGUCAGAAGGC	ssc-miR-378
13LW	2	157640401	157640422	2	150825913	150825934	ACUGGACUUGGAGUCAGAAGGC	ssc-miR-378
14LW	2	157640401	157640422	2	150825913	150825934	ACUGGACUUGGAGUCAGAAGGC	ssc-miR-378
15LW	2	157640401	157640422	2	150825913	150825934	ACUGGACUUGGAGUCAGAAGGC	ssc-miR-378
16LW	2	157640401	157640422	2	150825913	150825934	ACUGGACUUGGAGUCAGAAGGC	ssc-miR-378
1Hp	2	157640401	157640422	2	150825913	150825934	ACUGGACUUGGAGUCAGAAGGC	ssc-miR-378
1Pi	2	157640401	157640422	2	150825913	150825934	ACUGGACUUGGAGUCAGAAGGC	ssc-miR-378
2Hp	2	157640401	157640422	2	150825913	150825934	ACUGGACUUGGAGUCAGAAGGC	ssc-miR-378
2Pi	2	157640401	157640422	2	150825913	150825934	ACUGGACUUGGAGUCAGAAGGC	ssc-miR-378
3Hp	2	157640401	157640422	2	150825913	150825934	ACUGGACUUGGAGUCAGAAGGC	ssc-miR-378
3Pi	2	157640401	157640422	2	150825913	150825934	ACUGGACUUGGAGUCAGAAGGC	ssc-miR-378
4Hp	2	157640401	157640422	2	150825913	150825934	ACUGGACUUGGAGUCAGAAGGC	ssc-miR-378
4Pi	2	157640401	157640422	2	150825913	150825934	ACUGGACUUGGAGUCAGAAGGC	ssc-miR-378
5Pi	2	157640401	157640422	2	150825913	150825934	ACUGGACUUGGAGUCAGAAGGC	ssc-miR-378
6Pi	2	157640401	157640422	2	150825913	150825934	ACUGGACUUGGAGUCAGAAGGC	ssc-miR-378
8Hp	2	157640401	157640422	2	150825913	150825934	ACUGGACUUGGAGUCAGAAGGC	ssc-miR-378
8Pi	2	157640401	157640422	2	150825913	150825934	ACUGGACUUGGAGUCAGAAGGC	ssc-miR-378
9Hp	2	157640401	157640422	2	150825913	150825934	ACUGGACUUGGAGUCAGAAGGC	ssc-miR-378
9LW	2	157640401	157640422	2	150825913	150825934	ACUGGACUUGGAGUCAGAAGGC	ssc-miR-378
10LW	3	726720	726741	3	666965	666986	UCCCUGUCCUCCAGGAGCUCAC	ssc-miR-339-5p
11LW	3	726720	726741	3	666965	666986	UCCCUGUCCUCCAGGAGCUCAC	ssc-miR-339-5p
12LW	3	726720	726741	3	666965	666986	UCCCUGUCCUCCAGGAGCUCAC	ssc-miR-339-5p
13Hp	3	726720	726741	3	666965	666986	UCCCUGUCCUCCAGGAGCUCAC	ssc-miR-339-5p
13LW	3	726720	726741	3	666965	666986	UCCCUGUCCUCCAGGAGCUCAC	ssc-miR-339-5p
14LW	3	726720	726741	3	666965	666986	UCCCUGUCCUCCAGGAGCUCAC	ssc-miR-339-5p
15LW	3	726720	726741	3	666965	666986	UCCCUGUCCUCCAGGAGCUCAC	ssc-miR-339-5p
16LW	3	726720	726741	3	666965	666986	UCCCUGUCCUCCAGGAGCUCAC	ssc-miR-339-5p
1Hp	3	726720	726741	3	666965	666986	UCCCUGUCCUCCAGGAGCUCAC	ssc-miR-339-5p
1Pi	3	726720	726741	3	666965	666986	UCCCUGUCCUCCAGGAGCUCAC	ssc-miR-339-5p
2Hp	3	726720	726741	3	666965	666986	UCCCUGUCCUCCAGGAGCUCAC	ssc-miR-339-5p
2Pi	3	726720	726741	3	666965	666986	UCCCUGUCCUCCAGGAGCUCAC	ssc-miR-339-5p
3Hp	3	726720	726741	3	666965	666986	UCCCUGUCCUCCAGGAGCUCAC	ssc-miR-339-5p
3Pi	3	726720	726741	3	666965	666986	UCCCUGUCCUCCAGGAGCUCAC	ssc-miR-339-5p
4Hp	3	726720	726741	3	666965	666986	UCCCUGUCCUCCAGGAGCUCAC	ssc-miR-339-5p
4Pi	3	726720	726741	3	666965	666986	UCCCUGUCCUCCAGGAGCUCAC	ssc-miR-339-5p
5Pi	3	726720	726741	3	666965	666986	UCCCUGUCCUCCAGGAGCUCAC	ssc-miR-339-5p
6Pi	3	726720	726741	3	666965	666986	UCCCUGUCCUCCAGGAGCUCAC	ssc-miR-339-5p
8Hp	3	726720	726741	3	666965	666986	UCCCUGUCCUCCAGGAGCUCAC	ssc-miR-339-5p
8Pi	3	726720	726741	3	666965	666986	UCCCUGUCCUCCAGGAGCUCAC	ssc-miR-339-5p
9Hp	3	726720	726741	3	666965	666986	UCCCUGUCCUCCAGGAGCUCAC	ssc-miR-339-5p
9LW	3	726720	726741	3	666965	666986	UCCCUGUCCUCCAGGAGCUCAC	ssc-miR-339-5p
4Hp	3	881547	881564	3	763407	763424	GCUGCGGGCGGCGAGAUG	NA
14LW	3	10664434	10664455	3	10968299	10968320	GGGGAACUCCCAGACCAGCUUC	NA
4Hp	3	10664434	10664455	3	10968299	10968320	GGGGAACUCCCAGACCAGCUUC	NA
10LW	3	29052266	29052286	3	28371989	28372009	UCUCUGAGACACUGACUGUGG	ssc-miR-7135-5p
10LW	3	44864443	44864464	3	43465677	43465698	UGAGGUAGUAGGUUGUAUAGUU	ssc-let-7a
11LW	3	44864443	44864464	3	43465677	43465698	UGAGGUAGUAGGUUGUAUAGUU	ssc-let-7a
12LW	3	44864443	44864464	3	43465677	43465698	UGAGGUAGUAGGUUGUAUAGUU	ssc-let-7a
13Hp	3	44864443	44864464	3	43465677	43465698	UGAGGUAGUAGGUUGUAUAGUU	ssc-let-7a
13LW	3	44864443	44864464	3	43465677	43465698	UGAGGUAGUAGGUUGUAUAGUU	ssc-let-7a
14LW	3	44864443	44864464	3	43465677	43465698	UGAGGUAGUAGGUUGUAUAGUU	ssc-let-7a
15LW	3	44864443	44864464	3	43465677	43465698	UGAGGUAGUAGGUUGUAUAGUU	ssc-let-7a
16LW	3	44864443	44864464	3	43465677	43465698	UGAGGUAGUAGGUUGUAUAGUU	ssc-let-7a
1Hp	3	44864443	44864464	3	43465677	43465698	UGAGGUAGUAGGUUGUAUAGUU	ssc-let-7a
1Pi	3	44864443	44864464	3	43465677	43465698	UGAGGUAGUAGGUUGUAUAGUU	ssc-let-7a
2Hp	3	44864443	44864464	3	43465677	43465698	UGAGGUAGUAGGUUGUAUAGUU	ssc-let-7a
2Pi	3	44864443	44864464	3	43465677	43465698	UGAGGUAGUAGGUUGUAUAGUU	ssc-let-7a
3Hp	3	44864443	44864464	3	43465677	43465698	UGAGGUAGUAGGUUGUAUAGUU	ssc-let-7a
3Pi	3	44864443	44864464	3	43465677	43465698	UGAGGUAGUAGGUUGUAUAGUU	ssc-let-7a
4Hp	3	44864443	44864464	3	43465677	43465698	UGAGGUAGUAGGUUGUAUAGUU	ssc-let-7a
4Pi	3	44864443	44864464	3	43465677	43465698	UGAGGUAGUAGGUUGUAUAGUU	ssc-let-7a
5Pi	3	44864443	44864464	3	43465677	43465698	UGAGGUAGUAGGUUGUAUAGUU	ssc-let-7a
6Pi	3	44864443	44864464	3	43465677	43465698	UGAGGUAGUAGGUUGUAUAGUU	ssc-let-7a
8Hp	3	44864443	44864464	3	43465677	43465698	UGAGGUAGUAGGUUGUAUAGUU	ssc-let-7a
8Pi	3	44864443	44864464	3	43465677	43465698	UGAGGUAGUAGGUUGUAUAGUU	ssc-let-7a
9Hp	3	44864443	44864464	3	43465677	43465698	UGAGGUAGUAGGUUGUAUAGUU	ssc-let-7a
9LW	3	44864443	44864464	3	43465677	43465698	UGAGGUAGUAGGUUGUAUAGUU	ssc-let-7a
10LW	3	44864810	44864831	3	43466044	43466065	UGAGGUAGUAGAUUGUAUAGUU	ssc-let-7f-5p
11LW	3	44864810	44864831	3	43466044	43466065	UGAGGUAGUAGAUUGUAUAGUU	ssc-let-7f-5p
12LW	3	44864810	44864831	3	43466044	43466065	UGAGGUAGUAGAUUGUAUAGUU	ssc-let-7f-5p
13Hp	3	44864810	44864831	3	43466044	43466065	UGAGGUAGUAGAUUGUAUAGUU	ssc-let-7f-5p
13LW	3	44864810	44864831	3	43466044	43466065	UGAGGUAGUAGAUUGUAUAGUU	ssc-let-7f-5p
14LW	3	44864810	44864831	3	43466044	43466065	UGAGGUAGUAGAUUGUAUAGUU	ssc-let-7f-5p
15LW	3	44864810	44864831	3	43466044	43466065	UGAGGUAGUAGAUUGUAUAGUU	ssc-let-7f-5p
16LW	3	44864810	44864831	3	43466044	43466065	UGAGGUAGUAGAUUGUAUAGUU	ssc-let-7f-5p
1Hp	3	44864810	44864831	3	43466044	43466065	UGAGGUAGUAGAUUGUAUAGUU	ssc-let-7f-5p
1Pi	3	44864810	44864831	3	43466044	43466065	UGAGGUAGUAGAUUGUAUAGUU	ssc-let-7f-5p
2Hp	3	44864810	44864831	3	43466044	43466065	UGAGGUAGUAGAUUGUAUAGUU	ssc-let-7f-5p
2Pi	3	44864810	44864831	3	43466044	43466065	UGAGGUAGUAGAUUGUAUAGUU	ssc-let-7f-5p
3Hp	3	44864810	44864831	3	43466044	43466065	UGAGGUAGUAGAUUGUAUAGUU	ssc-let-7f-5p
3Pi	3	44864810	44864831	3	43466044	43466065	UGAGGUAGUAGAUUGUAUAGUU	ssc-let-7f-5p
4Hp	3	44864810	44864831	3	43466044	43466065	UGAGGUAGUAGAUUGUAUAGUU	ssc-let-7f-5p
4Pi	3	44864810	44864831	3	43466044	43466065	UGAGGUAGUAGAUUGUAUAGUU	ssc-let-7f-5p
5Pi	3	44864810	44864831	3	43466044	43466065	UGAGGUAGUAGAUUGUAUAGUU	ssc-let-7f-5p
6Pi	3	44864810	44864831	3	43466044	43466065	UGAGGUAGUAGAUUGUAUAGUU	ssc-let-7f-5p
8Hp	3	44864810	44864831	3	43466044	43466065	UGAGGUAGUAGAUUGUAUAGUU	ssc-let-7f-5p
8Pi	3	44864810	44864831	3	43466044	43466065	UGAGGUAGUAGAUUGUAUAGUU	ssc-let-7f-5p
9Hp	3	44864810	44864831	3	43466044	43466065	UGAGGUAGUAGAUUGUAUAGUU	ssc-let-7f-5p
9LW	3	44864810	44864831	3	43466044	43466065	UGAGGUAGUAGAUUGUAUAGUU	ssc-let-7f-5p
2Hp	3	44864866	44864886	3	43466100	43466120	CUAUACAAUCUAUUGCCUUCC	ssc-let-7f-3p
10LW	3	44864866	44864887	3	43466100	43466121	CUAUACAAUCUAUUGCCUUCCC	ssc-let-7f-3p
12LW	3	44864866	44864887	3	43466100	43466121	CUAUACAAUCUAUUGCCUUCCC	ssc-let-7f-3p
14LW	3	44864866	44864887	3	43466100	43466121	CUAUACAAUCUAUUGCCUUCCC	ssc-let-7f-3p
16LW	3	44864866	44864887	3	43466100	43466121	CUAUACAAUCUAUUGCCUUCCC	ssc-let-7f-3p
2Pi	3	44864866	44864887	3	43466100	43466121	CUAUACAAUCUAUUGCCUUCCC	ssc-let-7f-3p
4Hp	3	44864866	44864887	3	43466100	43466121	CUAUACAAUCUAUUGCCUUCCC	ssc-let-7f-3p
8Pi	3	44864866	44864887	3	43466100	43466121	CUAUACAAUCUAUUGCCUUCCC	ssc-let-7f-3p
9Hp	3	44864866	44864887	3	43466100	43466121	CUAUACAAUCUAUUGCCUUCCC	ssc-let-7f-3p
10LW	3	44867277	44867298	3	43468511	43468532	AGAGGUAGUAGGUUGCAUAGUU	ssc-let-7d-5p
11LW	3	44867277	44867298	3	43468511	43468532	AGAGGUAGUAGGUUGCAUAGUU	ssc-let-7d-5p
12LW	3	44867277	44867298	3	43468511	43468532	AGAGGUAGUAGGUUGCAUAGUU	ssc-let-7d-5p
13Hp	3	44867277	44867298	3	43468511	43468532	AGAGGUAGUAGGUUGCAUAGUU	ssc-let-7d-5p
13LW	3	44867277	44867298	3	43468511	43468532	AGAGGUAGUAGGUUGCAUAGUU	ssc-let-7d-5p
14LW	3	44867277	44867298	3	43468511	43468532	AGAGGUAGUAGGUUGCAUAGUU	ssc-let-7d-5p
15LW	3	44867277	44867298	3	43468511	43468532	AGAGGUAGUAGGUUGCAUAGUU	ssc-let-7d-5p
16LW	3	44867277	44867298	3	43468511	43468532	AGAGGUAGUAGGUUGCAUAGUU	ssc-let-7d-5p
1Hp	3	44867277	44867298	3	43468511	43468532	AGAGGUAGUAGGUUGCAUAGUU	ssc-let-7d-5p
1Pi	3	44867277	44867298	3	43468511	43468532	AGAGGUAGUAGGUUGCAUAGUU	ssc-let-7d-5p
2Hp	3	44867277	44867298	3	43468511	43468532	AGAGGUAGUAGGUUGCAUAGUU	ssc-let-7d-5p
2Pi	3	44867277	44867298	3	43468511	43468532	AGAGGUAGUAGGUUGCAUAGUU	ssc-let-7d-5p
3Hp	3	44867277	44867298	3	43468511	43468532	AGAGGUAGUAGGUUGCAUAGUU	ssc-let-7d-5p
3Pi	3	44867277	44867298	3	43468511	43468532	AGAGGUAGUAGGUUGCAUAGUU	ssc-let-7d-5p
4Hp	3	44867277	44867298	3	43468511	43468532	AGAGGUAGUAGGUUGCAUAGUU	ssc-let-7d-5p
4Pi	3	44867277	44867298	3	43468511	43468532	AGAGGUAGUAGGUUGCAUAGUU	ssc-let-7d-5p
5Pi	3	44867277	44867298	3	43468511	43468532	AGAGGUAGUAGGUUGCAUAGUU	ssc-let-7d-5p
6Pi	3	44867277	44867298	3	43468511	43468532	AGAGGUAGUAGGUUGCAUAGUU	ssc-let-7d-5p
8Hp	3	44867277	44867298	3	43468511	43468532	AGAGGUAGUAGGUUGCAUAGUU	ssc-let-7d-5p
8Pi	3	44867277	44867298	3	43468511	43468532	AGAGGUAGUAGGUUGCAUAGUU	ssc-let-7d-5p
9Hp	3	44867277	44867298	3	43468511	43468532	AGAGGUAGUAGGUUGCAUAGUU	ssc-let-7d-5p
9LW	3	44867277	44867298	3	43468511	43468532	AGAGGUAGUAGGUUGCAUAGUU	ssc-let-7d-5p
1Hp	3	44867331	44867351	3	43468565	43468585	CUAUACGACCUGCUGCCUUUC	ssc-let-7d-3p
2Hp	3	44867331	44867351	3	43468565	43468585	CUAUACGACCUGCUGCCUUUC	ssc-let-7d-3p
10LW	3	44867331	44867352	3	43468565	43468586	CUAUACGACCUGCUGCCUUUCU	ssc-let-7d-3p
11LW	3	44867331	44867352	3	43468565	43468586	CUAUACGACCUGCUGCCUUUCU	ssc-let-7d-3p
12LW	3	44867331	44867352	3	43468565	43468586	CUAUACGACCUGCUGCCUUUCU	ssc-let-7d-3p
13Hp	3	44867331	44867352	3	43468565	43468586	CUAUACGACCUGCUGCCUUUCU	ssc-let-7d-3p
13LW	3	44867331	44867352	3	43468565	43468586	CUAUACGACCUGCUGCCUUUCU	ssc-let-7d-3p
14LW	3	44867331	44867352	3	43468565	43468586	CUAUACGACCUGCUGCCUUUCU	ssc-let-7d-3p
15LW	3	44867331	44867352	3	43468565	43468586	CUAUACGACCUGCUGCCUUUCU	ssc-let-7d-3p
16LW	3	44867331	44867352	3	43468565	43468586	CUAUACGACCUGCUGCCUUUCU	ssc-let-7d-3p
1Pi	3	44867331	44867352	3	43468565	43468586	CUAUACGACCUGCUGCCUUUCU	ssc-let-7d-3p
2Pi	3	44867331	44867352	3	43468565	43468586	CUAUACGACCUGCUGCCUUUCU	ssc-let-7d-3p
3Hp	3	44867331	44867352	3	43468565	43468586	CUAUACGACCUGCUGCCUUUCU	ssc-let-7d-3p
3Pi	3	44867331	44867352	3	43468565	43468586	CUAUACGACCUGCUGCCUUUCU	ssc-let-7d-3p
4Hp	3	44867331	44867352	3	43468565	43468586	CUAUACGACCUGCUGCCUUUCU	ssc-let-7d-3p
4Pi	3	44867331	44867352	3	43468565	43468586	CUAUACGACCUGCUGCCUUUCU	ssc-let-7d-3p
5Pi	3	44867331	44867352	3	43468565	43468586	CUAUACGACCUGCUGCCUUUCU	ssc-let-7d-3p
6Pi	3	44867331	44867352	3	43468565	43468586	CUAUACGACCUGCUGCCUUUCU	ssc-let-7d-3p
8Hp	3	44867331	44867352	3	43468565	43468586	CUAUACGACCUGCUGCCUUUCU	ssc-let-7d-3p
8Pi	3	44867331	44867352	3	43468565	43468586	CUAUACGACCUGCUGCCUUUCU	ssc-let-7d-3p
9Hp	3	44867331	44867352	3	43468565	43468586	CUAUACGACCUGCUGCCUUUCU	ssc-let-7d-3p
9LW	3	44867331	44867352	3	43468565	43468586	CUAUACGACCUGCUGCCUUUCU	ssc-let-7d-3p
15LW	3	57869943	57869959	3	55317738	55317754	GGAAACGGGGCGCGGCC	NA
8Pi	3	57869943	57869959	3	55317738	55317754	GGAAACGGGGCGCGGCC	NA
2Hp	3	90058993	90059013	3	85334541	85334561	UAAUCUCAGCUGGCAACUGUG	ssc-miR-216
10LW	3	139855174	139855196	12	52579642	52579664	CGCAUCCCCUAGGGCAUUGGUGU	ssc-miR-324
14LW	3	139855174	139855196	12	52579642	52579664	CGCAUCCCCUAGGGCAUUGGUGU	ssc-miR-324
15LW	3	139855174	139855196	12	52579642	52579664	CGCAUCCCCUAGGGCAUUGGUGU	ssc-miR-324
1Pi	3	139855174	139855196	12	52579642	52579664	CGCAUCCCCUAGGGCAUUGGUGU	ssc-miR-324
12LW	3	141748114	141748135	3	132337387	132337408	AUGGGUCUGACGGAGCAGCCGC	NA
14LW	3	141748114	141748135	3	132337387	132337408	AUGGGUCUGACGGAGCAGCCGC	NA
4Hp	3	141748114	141748135	3	132337387	132337408	AUGGGUCUGACGGAGCAGCCGC	NA
10LW	4	6713525	6713547	4	6948676	6948698	UGUAAACAUCCCCGACUGGAAGC	ssc-miR-30a-5p
11LW	4	6713525	6713547	4	6948676	6948698	UGUAAACAUCCCCGACUGGAAGC	ssc-miR-30a-5p
12LW	4	6713525	6713547	4	6948676	6948698	UGUAAACAUCCCCGACUGGAAGC	ssc-miR-30a-5p
13Hp	4	6713525	6713547	4	6948676	6948698	UGUAAACAUCCCCGACUGGAAGC	ssc-miR-30a-5p
13LW	4	6713525	6713547	4	6948676	6948698	UGUAAACAUCCCCGACUGGAAGC	ssc-miR-30a-5p
14LW	4	6713525	6713547	4	6948676	6948698	UGUAAACAUCCCCGACUGGAAGC	ssc-miR-30a-5p
15LW	4	6713525	6713547	4	6948676	6948698	UGUAAACAUCCCCGACUGGAAGC	ssc-miR-30a-5p
16LW	4	6713525	6713547	4	6948676	6948698	UGUAAACAUCCCCGACUGGAAGC	ssc-miR-30a-5p
1Hp	4	6713525	6713547	4	6948676	6948698	UGUAAACAUCCCCGACUGGAAGC	ssc-miR-30a-5p
1Pi	4	6713525	6713547	4	6948676	6948698	UGUAAACAUCCCCGACUGGAAGC	ssc-miR-30a-5p
2Hp	4	6713525	6713547	4	6948676	6948698	UGUAAACAUCCCCGACUGGAAGC	ssc-miR-30a-5p
2Pi	4	6713525	6713547	4	6948676	6948698	UGUAAACAUCCCCGACUGGAAGC	ssc-miR-30a-5p
3Hp	4	6713525	6713547	4	6948676	6948698	UGUAAACAUCCCCGACUGGAAGC	ssc-miR-30a-5p
3Pi	4	6713525	6713547	4	6948676	6948698	UGUAAACAUCCCCGACUGGAAGC	ssc-miR-30a-5p
4Hp	4	6713525	6713547	4	6948676	6948698	UGUAAACAUCCCCGACUGGAAGC	ssc-miR-30a-5p
4Pi	4	6713525	6713547	4	6948676	6948698	UGUAAACAUCCCCGACUGGAAGC	ssc-miR-30a-5p
5Pi	4	6713525	6713547	4	6948676	6948698	UGUAAACAUCCCCGACUGGAAGC	ssc-miR-30a-5p
6Pi	4	6713525	6713547	4	6948676	6948698	UGUAAACAUCCCCGACUGGAAGC	ssc-miR-30a-5p
8Hp	4	6713525	6713547	4	6948676	6948698	UGUAAACAUCCCCGACUGGAAGC	ssc-miR-30a-5p
8Pi	4	6713525	6713547	4	6948676	6948698	UGUAAACAUCCCCGACUGGAAGC	ssc-miR-30a-5p
9Hp	4	6713525	6713547	4	6948676	6948698	UGUAAACAUCCCCGACUGGAAGC	ssc-miR-30a-5p
9LW	4	6713525	6713547	4	6948676	6948698	UGUAAACAUCCCCGACUGGAAGC	ssc-miR-30a-5p
10LW	4	6717653	6717674	4	6952804	6952825	UGUAAACAUCCUACACUCAGCU	ssc-miR-30b-5p
11LW	4	6717653	6717674	4	6952804	6952825	UGUAAACAUCCUACACUCAGCU	ssc-miR-30b-5p
12LW	4	6717653	6717674	4	6952804	6952825	UGUAAACAUCCUACACUCAGCU	ssc-miR-30b-5p
13Hp	4	6717653	6717674	4	6952804	6952825	UGUAAACAUCCUACACUCAGCU	ssc-miR-30b-5p
13LW	4	6717653	6717674	4	6952804	6952825	UGUAAACAUCCUACACUCAGCU	ssc-miR-30b-5p
14LW	4	6717653	6717674	4	6952804	6952825	UGUAAACAUCCUACACUCAGCU	ssc-miR-30b-5p
15LW	4	6717653	6717674	4	6952804	6952825	UGUAAACAUCCUACACUCAGCU	ssc-miR-30b-5p
16LW	4	6717653	6717674	4	6952804	6952825	UGUAAACAUCCUACACUCAGCU	ssc-miR-30b-5p
1Hp	4	6717653	6717674	4	6952804	6952825	UGUAAACAUCCUACACUCAGCU	ssc-miR-30b-5p
1Pi	4	6717653	6717674	4	6952804	6952825	UGUAAACAUCCUACACUCAGCU	ssc-miR-30b-5p
2Hp	4	6717653	6717674	4	6952804	6952825	UGUAAACAUCCUACACUCAGCU	ssc-miR-30b-5p
2Pi	4	6717653	6717674	4	6952804	6952825	UGUAAACAUCCUACACUCAGCU	ssc-miR-30b-5p
3Hp	4	6717653	6717674	4	6952804	6952825	UGUAAACAUCCUACACUCAGCU	ssc-miR-30b-5p
3Pi	4	6717653	6717674	4	6952804	6952825	UGUAAACAUCCUACACUCAGCU	ssc-miR-30b-5p
4Hp	4	6717653	6717674	4	6952804	6952825	UGUAAACAUCCUACACUCAGCU	ssc-miR-30b-5p
4Pi	4	6717653	6717674	4	6952804	6952825	UGUAAACAUCCUACACUCAGCU	ssc-miR-30b-5p
5Pi	4	6717653	6717674	4	6952804	6952825	UGUAAACAUCCUACACUCAGCU	ssc-miR-30b-5p
6Pi	4	6717653	6717674	4	6952804	6952825	UGUAAACAUCCUACACUCAGCU	ssc-miR-30b-5p
8Hp	4	6717653	6717674	4	6952804	6952825	UGUAAACAUCCUACACUCAGCU	ssc-miR-30b-5p
8Pi	4	6717653	6717674	4	6952804	6952825	UGUAAACAUCCUACACUCAGCU	ssc-miR-30b-5p
9Hp	4	6717653	6717674	4	6952804	6952825	UGUAAACAUCCUACACUCAGCU	ssc-miR-30b-5p
9LW	4	6717653	6717674	4	6952804	6952825	UGUAAACAUCCUACACUCAGCU	ssc-miR-30b-5p
10LW	4	8870964	8870982	4	8833263	8833281	UGGCGUAGAUCACAGACAC	ssc-miR-4331-5p
12LW	4	8870964	8870982	4	8833263	8833281	UGGCGUAGAUCACAGACAC	ssc-miR-4331-5p
14LW	4	8870964	8870982	4	8833263	8833281	UGGCGUAGAUCACAGACAC	ssc-miR-4331-5p
1Pi	4	8870964	8870982	4	8833263	8833281	UGGCGUAGAUCACAGACAC	ssc-miR-4331-5p
4Hp	4	8870964	8870982	4	8833263	8833281	UGGCGUAGAUCACAGACAC	ssc-miR-4331-5p
5Pi	4	8870964	8870982	4	8833263	8833281	UGGCGUAGAUCACAGACAC	ssc-miR-4331-5p
6Pi	4	8870964	8870982	4	8833263	8833281	UGGCGUAGAUCACAGACAC	ssc-miR-4331-5p
3Hp	4	93808963	93808983	4	86102535	86102555	GGAGGAUCGCUUGAGCCCAGG	NA
14LW	4	102543261	102543283	4	93660436	93660458	UCUUUGGUUAUCUAGCUGUAUGA	ssc-miR-9
1Hp	4	102543261	102543283	4	93660436	93660458	UCUUUGGUUAUCUAGCUGUAUGA	ssc-miR-9
2Hp	4	102543261	102543283	4	93660436	93660458	UCUUUGGUUAUCUAGCUGUAUGA	ssc-miR-9
3Hp	4	102543261	102543283	4	93660436	93660458	UCUUUGGUUAUCUAGCUGUAUGA	ssc-miR-9
3Pi	4	102543261	102543283	4	93660436	93660458	UCUUUGGUUAUCUAGCUGUAUGA	ssc-miR-9
4Hp	4	102543261	102543283	4	93660436	93660458	UCUUUGGUUAUCUAGCUGUAUGA	ssc-miR-9
8Hp	4	102543261	102543283	4	93660436	93660458	UCUUUGGUUAUCUAGCUGUAUGA	ssc-miR-9
9Hp	4	102543261	102543283	4	93660436	93660458	UCUUUGGUUAUCUAGCUGUAUGA	ssc-miR-9
9LW	4	102543261	102543283	4	93660436	93660458	UCUUUGGUUAUCUAGCUGUAUGA	ssc-miR-9
10LW	4	102543262	102543283	4	93660437	93660458	UCUUUGGUUAUCUAGCUGUAUG	ssc-miR-9
11LW	4	102543262	102543283	4	93660437	93660458	UCUUUGGUUAUCUAGCUGUAUG	ssc-miR-9
12LW	4	102543262	102543283	4	93660437	93660458	UCUUUGGUUAUCUAGCUGUAUG	ssc-miR-9
13Hp	4	102543262	102543283	4	93660437	93660458	UCUUUGGUUAUCUAGCUGUAUG	ssc-miR-9
13LW	4	102543262	102543283	4	93660437	93660458	UCUUUGGUUAUCUAGCUGUAUG	ssc-miR-9
15LW	4	102543262	102543283	4	93660437	93660458	UCUUUGGUUAUCUAGCUGUAUG	ssc-miR-9
16LW	4	102543262	102543283	4	93660437	93660458	UCUUUGGUUAUCUAGCUGUAUG	ssc-miR-9
1Pi	4	102543262	102543283	4	93660437	93660458	UCUUUGGUUAUCUAGCUGUAUG	ssc-miR-9
2Pi	4	102543262	102543283	4	93660437	93660458	UCUUUGGUUAUCUAGCUGUAUG	ssc-miR-9
4Pi	4	102543262	102543283	4	93660437	93660458	UCUUUGGUUAUCUAGCUGUAUG	ssc-miR-9
5Pi	4	102543262	102543283	4	93660437	93660458	UCUUUGGUUAUCUAGCUGUAUG	ssc-miR-9
6Pi	4	102543262	102543283	4	93660437	93660458	UCUUUGGUUAUCUAGCUGUAUG	ssc-miR-9
8Pi	4	102543262	102543283	4	93660437	93660458	UCUUUGGUUAUCUAGCUGUAUG	ssc-miR-9
10LW	4	103407110	103407131	4	94624293	94624314	UAUUGCACUCGUCCCGGCCUCC	ssc-miR-92b-3p
11LW	4	103407110	103407131	4	94624293	94624314	UAUUGCACUCGUCCCGGCCUCC	ssc-miR-92b-3p
12LW	4	103407110	103407131	4	94624293	94624314	UAUUGCACUCGUCCCGGCCUCC	ssc-miR-92b-3p
13Hp	4	103407110	103407131	4	94624293	94624314	UAUUGCACUCGUCCCGGCCUCC	ssc-miR-92b-3p
13LW	4	103407110	103407131	4	94624293	94624314	UAUUGCACUCGUCCCGGCCUCC	ssc-miR-92b-3p
14LW	4	103407110	103407131	4	94624293	94624314	UAUUGCACUCGUCCCGGCCUCC	ssc-miR-92b-3p
15LW	4	103407110	103407131	4	94624293	94624314	UAUUGCACUCGUCCCGGCCUCC	ssc-miR-92b-3p
16LW	4	103407110	103407131	4	94624293	94624314	UAUUGCACUCGUCCCGGCCUCC	ssc-miR-92b-3p
1Hp	4	103407110	103407131	4	94624293	94624314	UAUUGCACUCGUCCCGGCCUCC	ssc-miR-92b-3p
1Pi	4	103407110	103407131	4	94624293	94624314	UAUUGCACUCGUCCCGGCCUCC	ssc-miR-92b-3p
2Hp	4	103407110	103407131	4	94624293	94624314	UAUUGCACUCGUCCCGGCCUCC	ssc-miR-92b-3p
2Pi	4	103407110	103407131	4	94624293	94624314	UAUUGCACUCGUCCCGGCCUCC	ssc-miR-92b-3p
3Hp	4	103407110	103407131	4	94624293	94624314	UAUUGCACUCGUCCCGGCCUCC	ssc-miR-92b-3p
3Pi	4	103407110	103407131	4	94624293	94624314	UAUUGCACUCGUCCCGGCCUCC	ssc-miR-92b-3p
4Hp	4	103407110	103407131	4	94624293	94624314	UAUUGCACUCGUCCCGGCCUCC	ssc-miR-92b-3p
4Pi	4	103407110	103407131	4	94624293	94624314	UAUUGCACUCGUCCCGGCCUCC	ssc-miR-92b-3p
5Pi	4	103407110	103407131	4	94624293	94624314	UAUUGCACUCGUCCCGGCCUCC	ssc-miR-92b-3p
6Pi	4	103407110	103407131	4	94624293	94624314	UAUUGCACUCGUCCCGGCCUCC	ssc-miR-92b-3p
8Hp	4	103407110	103407131	4	94624293	94624314	UAUUGCACUCGUCCCGGCCUCC	ssc-miR-92b-3p
8Pi	4	103407110	103407131	4	94624293	94624314	UAUUGCACUCGUCCCGGCCUCC	ssc-miR-92b-3p
9Hp	4	103407110	103407131	4	94624293	94624314	UAUUGCACUCGUCCCGGCCUCC	ssc-miR-92b-3p
9LW	4	103407110	103407131	4	94624293	94624314	UAUUGCACUCGUCCCGGCCUCC	ssc-miR-92b-3p
13Hp	5	1499762	1499782	5	4187962	4187982	ACGCCCUUCCCCCCCUUCUUC	ssc-miR-1249
2Hp	5	1499762	1499782	5	4187962	4187982	ACGCCCUUCCCCCCCUUCUUC	ssc-miR-1249
8Hp	5	1499762	1499782	5	4187962	4187982	ACGCCCUUCCCCCCCUUCUUC	ssc-miR-1249
9Hp	5	1499762	1499782	5	4187962	4187982	ACGCCCUUCCCCCCCUUCUUC	ssc-miR-1249
10LW	5	1499762	1499783	5	4187962	4187983	ACGCCCUUCCCCCCCUUCUUCA	ssc-miR-1249
11LW	5	1499762	1499783	5	4187962	4187983	ACGCCCUUCCCCCCCUUCUUCA	ssc-miR-1249
12LW	5	1499762	1499783	5	4187962	4187983	ACGCCCUUCCCCCCCUUCUUCA	ssc-miR-1249
13LW	5	1499762	1499783	5	4187962	4187983	ACGCCCUUCCCCCCCUUCUUCA	ssc-miR-1249
14LW	5	1499762	1499783	5	4187962	4187983	ACGCCCUUCCCCCCCUUCUUCA	ssc-miR-1249
15LW	5	1499762	1499783	5	4187962	4187983	ACGCCCUUCCCCCCCUUCUUCA	ssc-miR-1249
16LW	5	1499762	1499783	5	4187962	4187983	ACGCCCUUCCCCCCCUUCUUCA	ssc-miR-1249
1Hp	5	1499762	1499783	5	4187962	4187983	ACGCCCUUCCCCCCCUUCUUCA	ssc-miR-1249
1Pi	5	1499762	1499783	5	4187962	4187983	ACGCCCUUCCCCCCCUUCUUCA	ssc-miR-1249
2Pi	5	1499762	1499783	5	4187962	4187983	ACGCCCUUCCCCCCCUUCUUCA	ssc-miR-1249
3Pi	5	1499762	1499783	5	4187962	4187983	ACGCCCUUCCCCCCCUUCUUCA	ssc-miR-1249
4Hp	5	1499762	1499783	5	4187962	4187983	ACGCCCUUCCCCCCCUUCUUCA	ssc-miR-1249
4Pi	5	1499762	1499783	5	4187962	4187983	ACGCCCUUCCCCCCCUUCUUCA	ssc-miR-1249
5Pi	5	1499762	1499783	5	4187962	4187983	ACGCCCUUCCCCCCCUUCUUCA	ssc-miR-1249
6Pi	5	1499762	1499783	5	4187962	4187983	ACGCCCUUCCCCCCCUUCUUCA	ssc-miR-1249
8Pi	5	1499762	1499783	5	4187962	4187983	ACGCCCUUCCCCCCCUUCUUCA	ssc-miR-1249
9LW	5	1499762	1499783	5	4187962	4187983	ACGCCCUUCCCCCCCUUCUUCA	ssc-miR-1249
10LW	5	5388562	5388582	5	8161125	8161145	AUGCGGAACCUGCGGAUACGG	ssc-miR-7134-3p
11LW	5	5388562	5388582	5	8161125	8161145	AUGCGGAACCUGCGGAUACGG	ssc-miR-7134-3p
12LW	5	5388562	5388582	5	8161125	8161145	AUGCGGAACCUGCGGAUACGG	ssc-miR-7134-3p
13Hp	5	5388562	5388582	5	8161125	8161145	AUGCGGAACCUGCGGAUACGG	ssc-miR-7134-3p
13LW	5	5388562	5388582	5	8161125	8161145	AUGCGGAACCUGCGGAUACGG	ssc-miR-7134-3p
14LW	5	5388562	5388582	5	8161125	8161145	AUGCGGAACCUGCGGAUACGG	ssc-miR-7134-3p
15LW	5	5388562	5388582	5	8161125	8161145	AUGCGGAACCUGCGGAUACGG	ssc-miR-7134-3p
16LW	5	5388562	5388582	5	8161125	8161145	AUGCGGAACCUGCGGAUACGG	ssc-miR-7134-3p
1Hp	5	5388562	5388582	5	8161125	8161145	AUGCGGAACCUGCGGAUACGG	ssc-miR-7134-3p
1Pi	5	5388562	5388582	5	8161125	8161145	AUGCGGAACCUGCGGAUACGG	ssc-miR-7134-3p
2Hp	5	5388562	5388582	5	8161125	8161145	AUGCGGAACCUGCGGAUACGG	ssc-miR-7134-3p
2Pi	5	5388562	5388582	5	8161125	8161145	AUGCGGAACCUGCGGAUACGG	ssc-miR-7134-3p
3Hp	5	5388562	5388582	5	8161125	8161145	AUGCGGAACCUGCGGAUACGG	ssc-miR-7134-3p
3Pi	5	5388562	5388582	5	8161125	8161145	AUGCGGAACCUGCGGAUACGG	ssc-miR-7134-3p
4Hp	5	5388562	5388582	5	8161125	8161145	AUGCGGAACCUGCGGAUACGG	ssc-miR-7134-3p
4Pi	5	5388562	5388582	5	8161125	8161145	AUGCGGAACCUGCGGAUACGG	ssc-miR-7134-3p
5Pi	5	5388562	5388582	5	8161125	8161145	AUGCGGAACCUGCGGAUACGG	ssc-miR-7134-3p
6Pi	5	5388562	5388582	5	8161125	8161145	AUGCGGAACCUGCGGAUACGG	ssc-miR-7134-3p
8Hp	5	5388562	5388582	5	8161125	8161145	AUGCGGAACCUGCGGAUACGG	ssc-miR-7134-3p
8Pi	5	5388562	5388582	5	8161125	8161145	AUGCGGAACCUGCGGAUACGG	ssc-miR-7134-3p
9Hp	5	5388562	5388582	5	8161125	8161145	AUGCGGAACCUGCGGAUACGG	ssc-miR-7134-3p
9LW	5	5388562	5388582	5	8161125	8161145	AUGCGGAACCUGCGGAUACGG	ssc-miR-7134-3p
3Hp	5	6482257	6482273	5	9236782	9236798	UGCCUCCCGGCCCCUCU	NA
3Hp	5	6808776	6808792	5	9526910	9526930	GCGCGGGGCGGGGGUCC	NA
5Pi	5	7742483	7742503	5	10171350	10171370	ACGGCCAUACCACCCUGAACG	NA
10LW	5	9677679	9677701	5	11910213	11910235	CACGGACCCUUUGGCAGAUGAGU	NA
11LW	5	9677679	9677701	5	11910213	11910235	CACGGACCCUUUGGCAGAUGAGU	NA
12LW	5	9677679	9677701	5	11910213	11910235	CACGGACCCUUUGGCAGAUGAGU	NA
13Hp	5	9677679	9677701	5	11910213	11910235	CACGGACCCUUUGGCAGAUGAGU	NA
14LW	5	9677679	9677701	5	11910213	11910235	CACGGACCCUUUGGCAGAUGAGU	NA
15LW	5	9677679	9677701	5	11910213	11910235	CACGGACCCUUUGGCAGAUGAGU	NA
16LW	5	9677679	9677701	5	11910213	11910235	CACGGACCCUUUGGCAGAUGAGU	NA
1Hp	5	9677679	9677701	5	11910213	11910235	CACGGACCCUUUGGCAGAUGAGU	NA
1Pi	5	9677679	9677701	5	11910213	11910235	CACGGACCCUUUGGCAGAUGAGU	NA
2Pi	5	9677679	9677701	5	11910213	11910235	CACGGACCCUUUGGCAGAUGAGU	NA
3Pi	5	9677679	9677701	5	11910213	11910235	CACGGACCCUUUGGCAGAUGAGU	NA
4Hp	5	9677679	9677701	5	11910213	11910235	CACGGACCCUUUGGCAGAUGAGU	NA
4Pi	5	9677679	9677701	5	11910213	11910235	CACGGACCCUUUGGCAGAUGAGU	NA
5Pi	5	9677679	9677701	5	11910213	11910235	CACGGACCCUUUGGCAGAUGAGU	NA
6Pi	5	9677679	9677701	5	11910213	11910235	CACGGACCCUUUGGCAGAUGAGU	NA
8Hp	5	9677679	9677701	5	11910213	11910235	CACGGACCCUUUGGCAGAUGAGU	NA
8Pi	5	9677679	9677701	5	11910213	11910235	CACGGACCCUUUGGCAGAUGAGU	NA
9Hp	5	9677679	9677701	5	11910213	11910235	CACGGACCCUUUGGCAGAUGAGU	NA
9LW	5	9677679	9677701	5	11910213	11910235	CACGGACCCUUUGGCAGAUGAGU	NA
10LW	5	19655020	19655041	5	19204462	19204483	UAGGUAGUUUCAUGUUGUUGGG	ssc-miR-196a
11LW	5	19655020	19655041	5	19204462	19204483	UAGGUAGUUUCAUGUUGUUGGG	ssc-miR-196a
12LW	5	19655020	19655041	5	19204462	19204483	UAGGUAGUUUCAUGUUGUUGGG	ssc-miR-196a
13Hp	5	19655020	19655041	5	19204462	19204483	UAGGUAGUUUCAUGUUGUUGGG	ssc-miR-196a
13LW	5	19655020	19655041	5	19204462	19204483	UAGGUAGUUUCAUGUUGUUGGG	ssc-miR-196a
14LW	5	19655020	19655041	5	19204462	19204483	UAGGUAGUUUCAUGUUGUUGGG	ssc-miR-196a
15LW	5	19655020	19655041	5	19204462	19204483	UAGGUAGUUUCAUGUUGUUGGG	ssc-miR-196a
16LW	5	19655020	19655041	5	19204462	19204483	UAGGUAGUUUCAUGUUGUUGGG	ssc-miR-196a
1Hp	5	19655020	19655041	5	19204462	19204483	UAGGUAGUUUCAUGUUGUUGGG	ssc-miR-196a
1Pi	5	19655020	19655041	5	19204462	19204483	UAGGUAGUUUCAUGUUGUUGGG	ssc-miR-196a
2Hp	5	19655020	19655041	5	19204462	19204483	UAGGUAGUUUCAUGUUGUUGGG	ssc-miR-196a
2Pi	5	19655020	19655041	5	19204462	19204483	UAGGUAGUUUCAUGUUGUUGGG	ssc-miR-196a
3Hp	5	19655020	19655041	5	19204462	19204483	UAGGUAGUUUCAUGUUGUUGGG	ssc-miR-196a
3Pi	5	19655020	19655041	5	19204462	19204483	UAGGUAGUUUCAUGUUGUUGGG	ssc-miR-196a
4Hp	5	19655020	19655041	5	19204462	19204483	UAGGUAGUUUCAUGUUGUUGGG	ssc-miR-196a
4Pi	5	19655020	19655041	5	19204462	19204483	UAGGUAGUUUCAUGUUGUUGGG	ssc-miR-196a
5Pi	5	19655020	19655041	5	19204462	19204483	UAGGUAGUUUCAUGUUGUUGGG	ssc-miR-196a
6Pi	5	19655020	19655041	5	19204462	19204483	UAGGUAGUUUCAUGUUGUUGGG	ssc-miR-196a
8Pi	5	19655020	19655041	5	19204462	19204483	UAGGUAGUUUCAUGUUGUUGGG	ssc-miR-196a
9Hp	5	19655020	19655041	5	19204462	19204483	UAGGUAGUUUCAUGUUGUUGGG	ssc-miR-196a
9LW	5	19655020	19655041	5	19204462	19204483	UAGGUAGUUUCAUGUUGUUGGG	ssc-miR-196a
8Hp	5	19655021	19655041	5	19204462	19204483	UAGGUAGUUUCAUGUUGUUGG	ssc-miR-196a
10LW	5	19690669	19690689	5	19246819	19246839	UCCGAGCCUGGGUCUCCCUCU	ssc-miR-615
11LW	5	19690669	19690689	5	19246819	19246839	UCCGAGCCUGGGUCUCCCUCU	ssc-miR-615
12LW	5	19690669	19690689	5	19246819	19246839	UCCGAGCCUGGGUCUCCCUCU	ssc-miR-615
13Hp	5	19690669	19690689	5	19246819	19246839	UCCGAGCCUGGGUCUCCCUCU	ssc-miR-615
13LW	5	19690669	19690689	5	19246819	19246839	UCCGAGCCUGGGUCUCCCUCU	ssc-miR-615
14LW	5	19690669	19690689	5	19246819	19246839	UCCGAGCCUGGGUCUCCCUCU	ssc-miR-615
15LW	5	19690669	19690689	5	19246819	19246839	UCCGAGCCUGGGUCUCCCUCU	ssc-miR-615
16LW	5	19690669	19690689	5	19246819	19246839	UCCGAGCCUGGGUCUCCCUCU	ssc-miR-615
1Hp	5	19690669	19690689	5	19246819	19246839	UCCGAGCCUGGGUCUCCCUCU	ssc-miR-615
1Pi	5	19690669	19690689	5	19246819	19246839	UCCGAGCCUGGGUCUCCCUCU	ssc-miR-615
2Hp	5	19690669	19690689	5	19246819	19246839	UCCGAGCCUGGGUCUCCCUCU	ssc-miR-615
2Pi	5	19690669	19690689	5	19246819	19246839	UCCGAGCCUGGGUCUCCCUCU	ssc-miR-615
3Hp	5	19690669	19690689	5	19246819	19246839	UCCGAGCCUGGGUCUCCCUCU	ssc-miR-615
3Pi	5	19690669	19690689	5	19246819	19246839	UCCGAGCCUGGGUCUCCCUCU	ssc-miR-615
4Hp	5	19690669	19690689	5	19246819	19246839	UCCGAGCCUGGGUCUCCCUCU	ssc-miR-615
4Pi	5	19690669	19690689	5	19246819	19246839	UCCGAGCCUGGGUCUCCCUCU	ssc-miR-615
5Pi	5	19690669	19690689	5	19246819	19246839	UCCGAGCCUGGGUCUCCCUCU	ssc-miR-615
6Pi	5	19690669	19690689	5	19246819	19246839	UCCGAGCCUGGGUCUCCCUCU	ssc-miR-615
8Hp	5	19690669	19690689	5	19246819	19246839	UCCGAGCCUGGGUCUCCCUCU	ssc-miR-615
8Pi	5	19690669	19690689	5	19246819	19246839	UCCGAGCCUGGGUCUCCCUCU	ssc-miR-615
9Hp	5	19690669	19690689	5	19246819	19246839	UCCGAGCCUGGGUCUCCCUCU	ssc-miR-615
10LW	5	20147976	20147996	5	19246820	19246840	UCCGAGCCUGGGUCUCCCUCU	ssc-miR-615
11LW	5	20147976	20147996	5	19246820	19246840	UCCGAGCCUGGGUCUCCCUCU	ssc-miR-615
12LW	5	20147976	20147996	5	19246820	19246840	UCCGAGCCUGGGUCUCCCUCU	ssc-miR-615
13Hp	5	20147976	20147996	5	19246820	19246840	UCCGAGCCUGGGUCUCCCUCU	ssc-miR-615
13LW	5	20147976	20147996	5	19246820	19246840	UCCGAGCCUGGGUCUCCCUCU	ssc-miR-615
14LW	5	20147976	20147996	5	19246820	19246840	UCCGAGCCUGGGUCUCCCUCU	ssc-miR-615
15LW	5	20147976	20147996	5	19246820	19246840	UCCGAGCCUGGGUCUCCCUCU	ssc-miR-615
16LW	5	20147976	20147996	5	19246820	19246840	UCCGAGCCUGGGUCUCCCUCU	ssc-miR-615
1Hp	5	20147976	20147996	5	19246820	19246840	UCCGAGCCUGGGUCUCCCUCU	ssc-miR-615
1Pi	5	20147976	20147996	5	19246820	19246840	UCCGAGCCUGGGUCUCCCUCU	ssc-miR-615
2Hp	5	20147976	20147996	5	19246820	19246840	UCCGAGCCUGGGUCUCCCUCU	ssc-miR-615
2Pi	5	20147976	20147996	5	19246820	19246840	UCCGAGCCUGGGUCUCCCUCU	ssc-miR-615
3Hp	5	20147976	20147996	5	19246820	19246840	UCCGAGCCUGGGUCUCCCUCU	ssc-miR-615
3Pi	5	20147976	20147996	5	19246820	19246840	UCCGAGCCUGGGUCUCCCUCU	ssc-miR-615
4Hp	5	20147976	20147996	5	19246820	19246840	UCCGAGCCUGGGUCUCCCUCU	ssc-miR-615
4Pi	5	20147976	20147996	5	19246820	19246840	UCCGAGCCUGGGUCUCCCUCU	ssc-miR-615
5Pi	5	20147976	20147996	5	19246820	19246840	UCCGAGCCUGGGUCUCCCUCU	ssc-miR-615
6Pi	5	20147976	20147996	5	19246820	19246840	UCCGAGCCUGGGUCUCCCUCU	ssc-miR-615
8Hp	5	20147976	20147996	5	19246820	19246840	UCCGAGCCUGGGUCUCCCUCU	ssc-miR-615
8Pi	5	20147976	20147996	5	19246820	19246840	UCCGAGCCUGGGUCUCCCUCU	ssc-miR-615
9Hp	5	20147976	20147996	5	19246820	19246840	UCCGAGCCUGGGUCUCCCUCU	ssc-miR-615
10LW	5	20388239	20388260	5	19531038	19531059	UCAGUGCAUCACAGAACUUUGU	ssc-miR-148b-3p
11LW	5	20388239	20388260	5	19531038	19531059	UCAGUGCAUCACAGAACUUUGU	ssc-miR-148b-3p
12LW	5	20388239	20388260	5	19531038	19531059	UCAGUGCAUCACAGAACUUUGU	ssc-miR-148b-3p
13Hp	5	20388239	20388260	5	19531038	19531059	UCAGUGCAUCACAGAACUUUGU	ssc-miR-148b-3p
13LW	5	20388239	20388260	5	19531038	19531059	UCAGUGCAUCACAGAACUUUGU	ssc-miR-148b-3p
14LW	5	20388239	20388260	5	19531038	19531059	UCAGUGCAUCACAGAACUUUGU	ssc-miR-148b-3p
15LW	5	20388239	20388260	5	19531038	19531059	UCAGUGCAUCACAGAACUUUGU	ssc-miR-148b-3p
16LW	5	20388239	20388260	5	19531038	19531059	UCAGUGCAUCACAGAACUUUGU	ssc-miR-148b-3p
1Hp	5	20388239	20388260	5	19531038	19531059	UCAGUGCAUCACAGAACUUUGU	ssc-miR-148b-3p
1Pi	5	20388239	20388260	5	19531038	19531059	UCAGUGCAUCACAGAACUUUGU	ssc-miR-148b-3p
2Hp	5	20388239	20388260	5	19531038	19531059	UCAGUGCAUCACAGAACUUUGU	ssc-miR-148b-3p
2Pi	5	20388239	20388260	5	19531038	19531059	UCAGUGCAUCACAGAACUUUGU	ssc-miR-148b-3p
3Hp	5	20388239	20388260	5	19531038	19531059	UCAGUGCAUCACAGAACUUUGU	ssc-miR-148b-3p
3Pi	5	20388239	20388260	5	19531038	19531059	UCAGUGCAUCACAGAACUUUGU	ssc-miR-148b-3p
4Hp	5	20388239	20388260	5	19531038	19531059	UCAGUGCAUCACAGAACUUUGU	ssc-miR-148b-3p
4Pi	5	20388239	20388260	5	19531038	19531059	UCAGUGCAUCACAGAACUUUGU	ssc-miR-148b-3p
5Pi	5	20388239	20388260	5	19531038	19531059	UCAGUGCAUCACAGAACUUUGU	ssc-miR-148b-3p
6Pi	5	20388239	20388260	5	19531038	19531059	UCAGUGCAUCACAGAACUUUGU	ssc-miR-148b-3p
8Hp	5	20388239	20388260	5	19531038	19531059	UCAGUGCAUCACAGAACUUUGU	ssc-miR-148b-3p
8Pi	5	20388239	20388260	5	19531038	19531059	UCAGUGCAUCACAGAACUUUGU	ssc-miR-148b-3p
9Hp	5	20388239	20388260	5	19531038	19531059	UCAGUGCAUCACAGAACUUUGU	ssc-miR-148b-3p
9LW	5	20388239	20388260	5	19531038	19531059	UCAGUGCAUCACAGAACUUUGU	ssc-miR-148b-3p
10LW	5	30021229	30021250	5	27252807	27252828	UGAGGUAGUAGUUUGUGCUGUU	ssc-let-7i-5p
11LW	5	30021229	30021250	5	27252807	27252828	UGAGGUAGUAGUUUGUGCUGUU	ssc-let-7i-5p
12LW	5	30021229	30021250	5	27252807	27252828	UGAGGUAGUAGUUUGUGCUGUU	ssc-let-7i-5p
13Hp	5	30021229	30021250	5	27252807	27252828	UGAGGUAGUAGUUUGUGCUGUU	ssc-let-7i-5p
13LW	5	30021229	30021250	5	27252807	27252828	UGAGGUAGUAGUUUGUGCUGUU	ssc-let-7i-5p
14LW	5	30021229	30021250	5	27252807	27252828	UGAGGUAGUAGUUUGUGCUGUU	ssc-let-7i-5p
15LW	5	30021229	30021250	5	27252807	27252828	UGAGGUAGUAGUUUGUGCUGUU	ssc-let-7i-5p
16LW	5	30021229	30021250	5	27252807	27252828	UGAGGUAGUAGUUUGUGCUGUU	ssc-let-7i-5p
1Hp	5	30021229	30021250	5	27252807	27252828	UGAGGUAGUAGUUUGUGCUGUU	ssc-let-7i-5p
1Pi	5	30021229	30021250	5	27252807	27252828	UGAGGUAGUAGUUUGUGCUGUU	ssc-let-7i-5p
2Hp	5	30021229	30021250	5	27252807	27252828	UGAGGUAGUAGUUUGUGCUGUU	ssc-let-7i-5p
2Pi	5	30021229	30021250	5	27252807	27252828	UGAGGUAGUAGUUUGUGCUGUU	ssc-let-7i-5p
3Hp	5	30021229	30021250	5	27252807	27252828	UGAGGUAGUAGUUUGUGCUGUU	ssc-let-7i-5p
3Pi	5	30021229	30021250	5	27252807	27252828	UGAGGUAGUAGUUUGUGCUGUU	ssc-let-7i-5p
4Hp	5	30021229	30021250	5	27252807	27252828	UGAGGUAGUAGUUUGUGCUGUU	ssc-let-7i-5p
4Pi	5	30021229	30021250	5	27252807	27252828	UGAGGUAGUAGUUUGUGCUGUU	ssc-let-7i-5p
5Pi	5	30021229	30021250	5	27252807	27252828	UGAGGUAGUAGUUUGUGCUGUU	ssc-let-7i-5p
6Pi	5	30021229	30021250	5	27252807	27252828	UGAGGUAGUAGUUUGUGCUGUU	ssc-let-7i-5p
8Hp	5	30021229	30021250	5	27252807	27252828	UGAGGUAGUAGUUUGUGCUGUU	ssc-let-7i-5p
8Pi	5	30021229	30021250	5	27252807	27252828	UGAGGUAGUAGUUUGUGCUGUU	ssc-let-7i-5p
9Hp	5	30021229	30021250	5	27252807	27252828	UGAGGUAGUAGUUUGUGCUGUU	ssc-let-7i-5p
9LW	5	30021229	30021250	5	27252807	27252828	UGAGGUAGUAGUUUGUGCUGUU	ssc-let-7i-5p
10LW	5	30021285	30021305	5	27252863	27252883	CUGCGCAAGCUACUGCCUUGC	ssc-let-7i-3p
13Hp	5	30021285	30021305	5	27252863	27252883	CUGCGCAAGCUACUGCCUUGC	ssc-let-7i-3p
14LW	5	30021285	30021305	5	27252863	27252883	CUGCGCAAGCUACUGCCUUGC	ssc-let-7i-3p
16LW	5	30021285	30021305	5	27252863	27252883	CUGCGCAAGCUACUGCCUUGC	ssc-let-7i-3p
1Hp	5	30021285	30021305	5	27252863	27252883	CUGCGCAAGCUACUGCCUUGC	ssc-let-7i-3p
1Pi	5	30021285	30021305	5	27252863	27252883	CUGCGCAAGCUACUGCCUUGC	ssc-let-7i-3p
2Hp	5	30021285	30021305	5	27252863	27252883	CUGCGCAAGCUACUGCCUUGC	ssc-let-7i-3p
2Pi	5	30021285	30021305	5	27252863	27252883	CUGCGCAAGCUACUGCCUUGC	ssc-let-7i-3p
3Hp	5	30021285	30021305	5	27252863	27252883	CUGCGCAAGCUACUGCCUUGC	ssc-let-7i-3p
4Hp	5	30021285	30021305	5	27252863	27252883	CUGCGCAAGCUACUGCCUUGC	ssc-let-7i-3p
5Pi	5	30021285	30021305	5	27252863	27252883	CUGCGCAAGCUACUGCCUUGC	ssc-let-7i-3p
8Hp	5	30021285	30021305	5	27252863	27252883	CUGCGCAAGCUACUGCCUUGC	ssc-let-7i-3p
8Pi	5	30021285	30021305	5	27252863	27252883	CUGCGCAAGCUACUGCCUUGC	ssc-let-7i-3p
9Hp	5	30021285	30021305	5	27252863	27252883	CUGCGCAAGCUACUGCCUUGC	ssc-let-7i-3p
15LW	5	30021285	30021306	5	27252863	27252884	CUGCGCAAGCUACUGCCUUGCU	ssc-let-7i-3p
4Pi	5	30021285	30021306	5	27252863	27252884	CUGCGCAAGCUACUGCCUUGCU	ssc-let-7i-3p
6Pi	5	30021285	30021306	5	27252863	27252884	CUGCGCAAGCUACUGCCUUGCU	ssc-let-7i-3p
10LW	5	30185308	30185329	5	27343475	27343496	UCUGAGAUGUGACCUGGGCAUC	NA
13LW	5	30185308	30185329	5	27343475	27343496	UCUGAGAUGUGACCUGGGCAUC	NA
14LW	5	30185308	30185329	5	27343475	27343496	UCUGAGAUGUGACCUGGGCAUC	NA
15LW	5	30185308	30185329	5	27343475	27343496	UCUGAGAUGUGACCUGGGCAUC	NA
16LW	5	30185308	30185329	5	27343475	27343496	UCUGAGAUGUGACCUGGGCAUC	NA
2Pi	5	30185308	30185329	5	27343475	27343496	UCUGAGAUGUGACCUGGGCAUC	NA
9Hp	5	30185308	30185329	5	27343475	27343496	UCUGAGAUGUGACCUGGGCAUC	NA
12LW	5	30185309	30185329	5	27343476	27343496	UCUGAGAUGUGACCUGGGCAU	NA
1Hp	5	30185309	30185329	5	27343476	27343496	UCUGAGAUGUGACCUGGGCAU	NA
4Hp	5	30185309	30185329	5	27343476	27343496	UCUGAGAUGUGACCUGGGCAU	NA
9Hp	5	66193720	66193740	5	63757579	63757599	UAACACUGUCUGGUAAAGAUG	ssc-miR-141
10LW	5	66194132	66194154	5	63757991	63758013	UAAUACUGCCGGGUAAUGAUGGA	NA/Hpa-miR-200c-3p
11LW	5	66194132	66194154	5	63757991	63758013	UAAUACUGCCGGGUAAUGAUGGA	NA/Hpa-miR-200c-3p
12LW	5	66194132	66194154	5	63757991	63758013	UAAUACUGCCGGGUAAUGAUGGA	NA/Hpa-miR-200c-3p
13Hp	5	66194132	66194154	5	63757991	63758013	UAAUACUGCCGGGUAAUGAUGGA	NA/Hpa-miR-200c-3p
13LW	5	66194132	66194154	5	63757991	63758013	UAAUACUGCCGGGUAAUGAUGGA	NA/Hpa-miR-200c-3p
14LW	5	66194132	66194154	5	63757991	63758013	UAAUACUGCCGGGUAAUGAUGGA	NA/Hpa-miR-200c-3p
15LW	5	66194132	66194154	5	63757991	63758013	UAAUACUGCCGGGUAAUGAUGGA	NA/Hpa-miR-200c-3p
16LW	5	66194132	66194154	5	63757991	63758013	UAAUACUGCCGGGUAAUGAUGGA	NA/Hpa-miR-200c-3p
1Hp	5	66194132	66194154	5	63757991	63758013	UAAUACUGCCGGGUAAUGAUGGA	NA/Hpa-miR-200c-3p
1Pi	5	66194132	66194154	5	63757991	63758013	UAAUACUGCCGGGUAAUGAUGGA	NA/Hpa-miR-200c-3p
2Hp	5	66194132	66194154	5	63757991	63758013	UAAUACUGCCGGGUAAUGAUGGA	NA/Hpa-miR-200c-3p
2Pi	5	66194132	66194154	5	63757991	63758013	UAAUACUGCCGGGUAAUGAUGGA	NA/Hpa-miR-200c-3p
3Hp	5	66194132	66194154	5	63757991	63758013	UAAUACUGCCGGGUAAUGAUGGA	NA/Hpa-miR-200c-3p
3Pi	5	66194132	66194154	5	63757991	63758013	UAAUACUGCCGGGUAAUGAUGGA	NA/Hpa-miR-200c-3p
4Hp	5	66194132	66194154	5	63757991	63758013	UAAUACUGCCGGGUAAUGAUGGA	NA/Hpa-miR-200c-3p
4Pi	5	66194132	66194154	5	63757991	63758013	UAAUACUGCCGGGUAAUGAUGGA	NA/Hpa-miR-200c-3p
5Pi	5	66194132	66194154	5	63757991	63758013	UAAUACUGCCGGGUAAUGAUGGA	NA/Hpa-miR-200c-3p
6Pi	5	66194132	66194154	5	63757991	63758013	UAAUACUGCCGGGUAAUGAUGGA	NA/Hpa-miR-200c-3p
8Hp	5	66194132	66194154	5	63757991	63758013	UAAUACUGCCGGGUAAUGAUGGA	NA/Hpa-miR-200c-3p
9Hp	5	66194132	66194154	5	63757991	63758013	UAAUACUGCCGGGUAAUGAUGGA	NA/Hpa-miR-200c-3p
9LW	5	66194132	66194154	5	63757991	63758013	UAAUACUGCCGGGUAAUGAUGGA	NA/Hpa-miR-200c-3p
12LW	5	82778924	82778947	5	79282620	79282643	UGGCCCUGACUGAAGACCUGCAGU	NA/miR-1291
15LW	5	82778924	82778948	5	79282620	79282644	UGGCCCUGACUGAAGACCUGCAGUU	NA/miR-1291
4Hp	5	82778924	82778948	5	79282620	79282644	UGGCCCUGACUGAAGACCUGCAGUU	NA/miR-1291
5Pi	5	82778924	82778948	5	79282620	79282644	UGGCCCUGACUGAAGACCUGCAGUU	NA/miR-1291
2Hp	5	92225022	92225043	5	88028383	88028404	UCUAGGUAUGGUCCCAGGGAUC	ssc-miR-331-5p
3Hp	5	92225022	92225043	5	88028383	88028404	UCUAGGUAUGGUCCCAGGGAUC	ssc-miR-331-5p
3Hp	6	858543	858559	Contig25	31788	31804	CCUCCCCCCCUUCCCGG	NA
3Hp	6	858543	858559	Contig25	19247	19263	CCUCCCCCCCUUCCCGG	NA
4Hp	6	866072	866094	8	53791046	53791068	CCGGGCUGGGACGGGGCGAAGGG	NA
14LW	6	866709	866728	8	53790444	53790463	CGCGUGCGGCGUGUCCCGUC	NA
15LW	6	866709	866728	8	53790444	53790463	CGCGUGCGGCGUGUCCCGUC	NA
16LW	6	866709	866728	8	53790444	53790463	CGCGUGCGGCGUGUCCCGUC	NA
1Pi	6	866709	866728	8	53790444	53790463	CGCGUGCGGCGUGUCCCGUC	NA
2Hp	6	866709	866728	8	53790444	53790463	CGCGUGCGGCGUGUCCCGUC	NA
2Pi	6	866709	866728	8	53790444	53790463	CGCGUGCGGCGUGUCCCGUC	NA
6Pi	6	866709	866728	8	53790444	53790463	CGCGUGCGGCGUGUCCCGUC	NA
8Pi	6	866709	866728	8	53790444	53790463	CGCGUGCGGCGUGUCCCGUC	NA
15LW	6	867542	867558	8	42623408	42623424	CGUCCCGUGGUCUCCCC	NA
2Hp	6	867542	867560	8	42623408	42623426	CCCGUCCCGUGGUCUCCCC	NA
8Pi	6	867542	867561	8	42623408	42623427	UCCCGUCCCGUGGUCUCCCC	NA
3Pi	6	869016	869037	Contig25	50227	50248	UCUCCCGCCCGUCGCCCGCGCG	NA
3Pi	6	869016	869037	Contig25	757	778	UCUCCCGCCCGUCGCCCGCGCG	NA
3Pi	6	869016	869037	Contig1570	13849	13870	UCUCCCGCCCGUCGCCCGCGCG	NA
9Hp	6	869016	869037	Contig25	50227	50248	UCUCCCGCCCGUCGCCCGCGCG	NA
9Hp	6	869016	869037	Contig25	757	778	UCUCCCGCCCGUCGCCCGCGCG	NA
9Hp	6	869016	869037	Contig1570	13849	13870	UCUCCCGCCCGUCGCCCGCGCG	NA
3Hp	6	870357	870379	Contig25	48885	48907	CCGUCGUCCUCUCCCUCCCUCCU	ssc-miR-10386
3Hp	6	870357	870379	Contig25	2097	2119	CCGUCGUCCUCUCCCUCCCUCCU	ssc-miR-10386
3Hp	6	870357	870379	Contig1570	12510	12532	CCGUCGUCCUCUCCCUCCCUCCU	ssc-miR-10386
3Hp	6	871290	871306	Contig25	47958	47974	CUCGCGCGUGGCUCUCG	NA
3Hp	6	871290	871306	Contig25	3029	3045	CUCGCGCGUGGCUCUCG	NA
3Hp	6	871290	871306	Contig1570	11588	11604	CUCGCGCGUGGCUCUCG	NA
8Hp	6	871290	871306	Contig25	47958	47974	CUCGCGCGUGGCUCUCG	NA
8Hp	6	871290	871306	Contig25	3029	3045	CUCGCGCGUGGCUCUCG	NA
8Hp	6	871290	871306	Contig1570	11588	11604	CUCGCGCGUGGCUCUCG	NA
9Hp	6	871290	871306	Contig25	47958	47974	CUCGCGCGUGGCUCUCG	NA
9Hp	6	871290	871306	Contig25	3029	3045	CUCGCGCGUGGCUCUCG	NA
9Hp	6	871290	871306	Contig1570	11588	11604	CUCGCGCGUGGCUCUCG	NA
3Pi	6	871790	871810	Contig25	47958	47974	CCCCCGGGCUGUGGCCGCGCG	NA
3Pi	6	871790	871810	Contig25	3029	3045	CCCCCGGGCUGUGGCCGCGCG	NA
3Pi	6	871790	871810	Contig1570	11588	11604	CCCCCGGGCUGUGGCCGCGCG	NA
4Pi	6	871790	871810	Contig25	47958	47974	CCCCCGGGCUGUGGCCGCGCG	NA
4Pi	6	871790	871810	Contig25	3029	3045	CCCCCGGGCUGUGGCCGCGCG	NA
4Pi	6	871790	871810	Contig1570	11588	11604	CCCCCGGGCUGUGGCCGCGCG	NA
9Hp	6	871790	871810	Contig25	47958	47974	CCCCCGGGCUGUGGCCGCGCG	NA
9Hp	6	871790	871810	Contig25	3029	3045	CCCCCGGGCUGUGGCCGCGCG	NA
9Hp	6	871790	871810	Contig1570	11588	11604	CCCCCGGGCUGUGGCCGCGCG	NA
8Pi	6	871791	871810	Contig25	47958	47974	CCCCCGGGCUGUGGCCGCGC	NA
8Pi	6	871791	871810	Contig25	3029	3045	CCCCCGGGCUGUGGCCGCGC	NA
8Pi	6	871791	871810	Contig1570	11588	11604	CCCCCGGGCUGUGGCCGCGC	NA
3Hp	6	872230	872248	Contig25	47018	47036	AGAGGGCUCGCGCCGAGGC	NA
3Hp	6	872230	872248	Contig25	3973	3991	AGAGGGCUCGCGCCGAGGC	NA
3Hp	6	872230	872248	Contig1570	10641	10659	AGAGGGCUCGCGCCGAGGC	NA
12LW	6	872878	872900	Contig25	46369	46391	UGUGUGUGUGGGCGCCGGACGCC	NA
12LW	6	872878	872900	Contig25	4617	4647	UGUGUGUGUGGGCGCCGGACGCC	NA
12LW	6	872878	872900	Contig1570	9993	10015	UGUGUGUGUGGGCGCCGGACGCC	NA
5Pi	6	872878	872900	Contig25	46369	46391	UGUGUGUGUGGGCGCCGGACGCC	NA
5Pi	6	872878	872900	Contig25	4617	4647	UGUGUGUGUGGGCGCCGGACGCC	NA
5Pi	6	872878	872900	Contig1570	9993	10015	UGUGUGUGUGGGCGCCGGACGCC	NA
14LW	6	872915	872934	Contig25	46335	46354	UUGUCCGUGCCCCACCCACU	NA
14LW	6	872915	872934	Contig25	4662	4681	UUGUCCGUGCCCCACCCACU	NA
14LW	6	872915	872934	Contig1570	46335	46354	UUGUCCGUGCCCCACCCACU	NA
8Hp	6	956188	956204	Contig25	39730	39746	UGGGCCUCUGGAUGCAC	NA
8Hp	6	956188	956204	Contig25	11298	11314	UGGGCCUCUGGAUGCAC	NA
8Hp	6	956188	956204	Contig1570	3313	3329	UGGGCCUCUGGAUGCAC	NA
3Pi	6	956188	956205	Contig25	39730	39747	UGGGCCUCUGGAUGCACG	NA
3Pi	6	956188	956205	Contig25	11297	11314	UGGGCCUCUGGAUGCACG	NA
3Pi	6	956188	956205	Contig1570	3313	3330	UGGGCCUCUGGAUGCACG	NA
4Pi	6	956188	956205	Contig25	39730	39747	UGGGCCUCUGGAUGCACG	NA
4Pi	6	956188	956205	Contig25	11297	11314	UGGGCCUCUGGAUGCACG	NA
4Pi	6	956188	956205	Contig1570	3313	3330	UGGGCCUCUGGAUGCACG	NA
8Pi	6	956188	956205	Contig25	39730	39747	UGGGCCUCUGGAUGCACG	NA
8Pi	6	956188	956205	Contig25	11297	11314	UGGGCCUCUGGAUGCACG	NA
8Pi	6	956188	956205	Contig1570	3313	3330	UGGGCCUCUGGAUGCACG	NA
9Hp	6	956188	956205	Contig25	39730	39747	UGGGCCUCUGGAUGCACG	NA
9Hp	6	956188	956205	Contig25	11297	11314	UGGGCCUCUGGAUGCACG	NA
9Hp	6	956188	956205	Contig1570	3313	3330	UGGGCCUCUGGAUGCACG	NA
12LW	6	956806	956827	Contig25	403498	40369	UGACCUCUGGUCUCCCGCCCUG	ssc-miR-6782-3p
12LW	6	956806	956827	Contig25	106598	10679	UGACCUCUGGUCUCCCGCCCUG	ssc-miR-6782-3p
12LW	6	956806	956827	Contig1570	3950	3971	UGACCUCUGGUCUCCCGCCCUG	ssc-miR-6782-3p
15LW	6	956806	956827	Contig25	40348	40369	UGACCUCUGGUCUCCCGCCCUG	ssc-miR-6782-3p
15LW	6	956806	956827	Contig25	10658	10679	UGACCUCUGGUCUCCCGCCCUG	ssc-miR-6782-3p
15LW	6	956806	956827	Contig1570	3950	3971	UGACCUCUGGUCUCCCGCCCUG	ssc-miR-6782-3p
16LW	6	956806	956827	Contig25	40348	40369	UGACCUCUGGUCUCCCGCCCUG	ssc-miR-6782-3p
16LW	6	956806	956827	Contig25	10658	10679	UGACCUCUGGUCUCCCGCCCUG	ssc-miR-6782-3p
16LW	6	956806	956827	Contig1570	3950	3971	UGACCUCUGGUCUCCCGCCCUG	ssc-miR-6782-3p
4Hp	6	956806	956827	Contig25	40348	40369	UGACCUCUGGUCUCCCGCCCUG	ssc-miR-6782-3p
4Hp	6	956806	956827	Contig25	10658	10679	UGACCUCUGGUCUCCCGCCCUG	ssc-miR-6782-3p
4Hp	6	956806	956827	Contig1570	3950	3971	UGACCUCUGGUCUCCCGCCCUG	ssc-miR-6782-3p
11LW	6	957376	957395	8	54237895	54237914	UCCGGACGUGGCACCCCUCC	NA
11LW	6	957376	957395	Contig25	40918	40937	UCCGGACGUGGCACCCCUCC	NA
12LW	6	957376	957395	8	54237895	54237914	UCCGGACGUGGCACCCCUCC	NA
12LW	6	957376	957395	Contig25	40918	40937	UCCGGACGUGGCACCCCUCC	NA
1Hp	6	957376	957395	8	54237895	54237914	UCCGGACGUGGCACCCCUCC	NA
1Hp	6	957376	957395	Contig25	40918	40937	UCCGGACGUGGCACCCCUCC	NA
1Pi	6	957376	957395	8	54237895	54237914	UCCGGACGUGGCACCCCUCC	NA
1Pi	6	957376	957395	Contig25	40918	40937	UCCGGACGUGGCACCCCUCC	NA
2Hp	6	957376	957395	8	54237895	54237914	UCCGGACGUGGCACCCCUCC	NA
2Hp	6	957376	957395	Contig25	40918	40937	UCCGGACGUGGCACCCCUCC	NA
2Pi	6	957376	957395	8	54237895	54237914	UCCGGACGUGGCACCCCUCC	NA
2Pi	6	957376	957395	Contig25	40918	40937	UCCGGACGUGGCACCCCUCC	NA
5Pi	6	957376	957395	8	54237895	54237914	UCCGGACGUGGCACCCCUCC	NA
5Pi	6	957376	957395	Contig25	40918	40937	UCCGGACGUGGCACCCCUCC	NA
6Pi	6	957376	957395	8	54237895	54237914	UCCGGACGUGGCACCCCUCC	NA
6Pi	6	957376	957395	Contig25	40918	40937	UCCGGACGUGGCACCCCUCC	NA
9LW	6	957376	957395	8	54237895	54237914	UCCGGACGUGGCACCCCUCC	NA
9LW	6	957376	957395	Contig25	40918	40937	UCCGGACGUGGCACCCCUCC	NA
13LW	6	957376	957396	8	54237895	54237915	UCCGGACGUGGCACCCCUCCA	NA
13LW	6	957376	957396	Contig25	40918	40938	UCCGGACGUGGCACCCCUCCA	NA
3Hp	6	957376	957397	8	54237895	54237916	UCCGGACGUGGCACCCCUCCAC	NA
3Hp	6	957376	957397	Contig25	40918	40939	UCCGGACGUGGCACCCCUCCAC	NA
13Hp	6	957378	957395	8	54237897	54237914	CGGACGUGGCACCCCUCC	NA
13Hp	6	957378	957395	Contig25	40920	40937	CGGACGUGGCACCCCUCC	NA
15LW	6	957378	957395	8	54237897	54237914	CGGACGUGGCACCCCUCC	NA
15LW	6	957378	957395	Contig25	40920	40937	CGGACGUGGCACCCCUCC	NA
3Pi	6	957378	957395	8	54237897	54237914	CGGACGUGGCACCCCUCC	NA
3Pi	6	957378	957395	Contig25	40920	40937	CGGACGUGGCACCCCUCC	NA
4Pi	6	957378	957395	8	54237897	54237914	CGGACGUGGCACCCCUCC	NA
4Pi	6	957378	957395	Contig25	40920	40937	CGGACGUGGCACCCCUCC	NA
8Hp	6	957378	957395	8	54237897	54237914	CGGACGUGGCACCCCUCC	NA
8Hp	6	957378	957395	Contig25	40920	40937	CGGACGUGGCACCCCUCC	NA
8Pi	6	957378	957395	8	54237897	54237914	CGGACGUGGCACCCCUCC	NA
8Pi	6	957378	957395	Contig25	40920	40937	CGGACGUGGCACCCCUCC	NA
9Hp	6	957378	957395	8	54237897	54237914	CGGACGUGGCACCCCUCC	NA
9Hp	6	957378	957395	Contig25	40920	40937	CGGACGUGGCACCCCUCC	NA
3Hp	6	4118132	4118148	6	3659247	3659263	AGCCCAGAGUCAGACUG	NA
10LW	6	4245081	4245102	6	3788709	3788730	UCUGGCUGUGGUGUAGACCGUC	NA
12LW	6	4245081	4245102	6	3788709	3788730	UCUGGCUGUGGUGUAGACCGUC	NA
13Hp	6	4245081	4245102	6	3788709	3788730	UCUGGCUGUGGUGUAGACCGUC	NA
13LW	6	4245081	4245102	6	3788709	3788730	UCUGGCUGUGGUGUAGACCGUC	NA
14LW	6	4245081	4245102	6	3788709	3788730	UCUGGCUGUGGUGUAGACCGUC	NA
15LW	6	4245081	4245102	6	3788709	3788730	UCUGGCUGUGGUGUAGACCGUC	NA
16LW	6	4245081	4245102	6	3788709	3788730	UCUGGCUGUGGUGUAGACCGUC	NA
1Pi	6	4245081	4245102	6	3788709	3788730	UCUGGCUGUGGUGUAGACCGUC	NA
2Pi	6	4245081	4245102	6	3788709	3788730	UCUGGCUGUGGUGUAGACCGUC	NA
3Pi	6	4245081	4245102	6	3788709	3788730	UCUGGCUGUGGUGUAGACCGUC	NA
4Pi	6	4245081	4245102	6	3788709	3788730	UCUGGCUGUGGUGUAGACCGUC	NA
5Pi	6	4245081	4245102	6	3788709	3788730	UCUGGCUGUGGUGUAGACCGUC	NA
6Pi	6	4245081	4245102	6	3788709	3788730	UCUGGCUGUGGUGUAGACCGUC	NA
8Hp	6	4245081	4245102	6	3788709	3788730	UCUGGCUGUGGUGUAGACCGUC	NA
8Pi	6	4245081	4245102	6	3788709	3788730	UCUGGCUGUGGUGUAGACCGUC	NA
1Hp	6	4245082	4245102	6	3788709	3788730	UCUGGCUGUGGUGUAGACCGU	NA
4Hp	6	4245082	4245102	6	3788709	3788730	UCUGGCUGUGGUGUAGACCGU	NA
9Hp	6	4245082	4245102	6	3788709	3788730	UCUGGCUGUGGUGUAGACCGU	NA
10LW	6	25134089	25134110	6	27844713	27844734	CUGGCCCUCUCUGCCCUUCCGU	ssc-miR-328
11LW	6	25134089	25134110	6	27844713	27844734	CUGGCCCUCUCUGCCCUUCCGU	ssc-miR-328
12LW	6	25134089	25134110	6	27844713	27844734	CUGGCCCUCUCUGCCCUUCCGU	ssc-miR-328
13Hp	6	25134089	25134110	6	27844713	27844734	CUGGCCCUCUCUGCCCUUCCGU	ssc-miR-328
13LW	6	25134089	25134110	6	27844713	27844734	CUGGCCCUCUCUGCCCUUCCGU	ssc-miR-328
14LW	6	25134089	25134110	6	27844713	27844734	CUGGCCCUCUCUGCCCUUCCGU	ssc-miR-328
15LW	6	25134089	25134110	6	27844713	27844734	CUGGCCCUCUCUGCCCUUCCGU	ssc-miR-328
16LW	6	25134089	25134110	6	27844713	27844734	CUGGCCCUCUCUGCCCUUCCGU	ssc-miR-328
1Hp	6	25134089	25134110	6	27844713	27844734	CUGGCCCUCUCUGCCCUUCCGU	ssc-miR-328
1Pi	6	25134089	25134110	6	27844713	27844734	CUGGCCCUCUCUGCCCUUCCGU	ssc-miR-328
2Pi	6	25134089	25134110	6	27844713	27844734	CUGGCCCUCUCUGCCCUUCCGU	ssc-miR-328
3Hp	6	25134089	25134110	6	27844713	27844734	CUGGCCCUCUCUGCCCUUCCGU	ssc-miR-328
3Pi	6	25134089	25134110	6	27844713	27844734	CUGGCCCUCUCUGCCCUUCCGU	ssc-miR-328
4Hp	6	25134089	25134110	6	27844713	27844734	CUGGCCCUCUCUGCCCUUCCGU	ssc-miR-328
4Pi	6	25134089	25134110	6	27844713	27844734	CUGGCCCUCUCUGCCCUUCCGU	ssc-miR-328
5Pi	6	25134089	25134110	6	27844713	27844734	CUGGCCCUCUCUGCCCUUCCGU	ssc-miR-328
6Pi	6	25134089	25134110	6	27844713	27844734	CUGGCCCUCUCUGCCCUUCCGU	ssc-miR-328
8Hp	6	25134089	25134110	6	27844713	27844734	CUGGCCCUCUCUGCCCUUCCGU	ssc-miR-328
8Pi	6	25134089	25134110	6	27844713	27844734	CUGGCCCUCUCUGCCCUUCCGU	ssc-miR-328
9Hp	6	25134089	25134110	6	27844713	27844734	CUGGCCCUCUCUGCCCUUCCGU	ssc-miR-328
9LW	6	25134089	25134110	6	27844713	27844734	CUGGCCCUCUCUGCCCUUCCGU	ssc-miR-328
15LW	6	25525942	25525963	6	28223655	28223676	UACGUCUGUGGUGUAGACCAGU	NA
10LW	6	47579837	47579858	6	52318341	52318362	UGAGACCUCUGGGUUCUGAGCU	ssc-miR-769-5p
11LW	6	47579837	47579858	6	52318341	52318362	UGAGACCUCUGGGUUCUGAGCU	ssc-miR-769-5p
12LW	6	47579837	47579858	6	52318341	52318362	UGAGACCUCUGGGUUCUGAGCU	ssc-miR-769-5p
13Hp	6	47579837	47579858	6	52318341	52318362	UGAGACCUCUGGGUUCUGAGCU	ssc-miR-769-5p
13LW	6	47579837	47579858	6	52318341	52318362	UGAGACCUCUGGGUUCUGAGCU	ssc-miR-769-5p
14LW	6	47579837	47579858	6	52318341	52318362	UGAGACCUCUGGGUUCUGAGCU	ssc-miR-769-5p
15LW	6	47579837	47579858	6	52318341	52318362	UGAGACCUCUGGGUUCUGAGCU	ssc-miR-769-5p
16LW	6	47579837	47579858	6	52318341	52318362	UGAGACCUCUGGGUUCUGAGCU	ssc-miR-769-5p
1Hp	6	47579837	47579858	6	52318341	52318362	UGAGACCUCUGGGUUCUGAGCU	ssc-miR-769-5p
1Pi	6	47579837	47579858	6	52318341	52318362	UGAGACCUCUGGGUUCUGAGCU	ssc-miR-769-5p
2Hp	6	47579837	47579858	6	52318341	52318362	UGAGACCUCUGGGUUCUGAGCU	ssc-miR-769-5p
2Pi	6	47579837	47579858	6	52318341	52318362	UGAGACCUCUGGGUUCUGAGCU	ssc-miR-769-5p
3Hp	6	47579837	47579858	6	52318341	52318362	UGAGACCUCUGGGUUCUGAGCU	ssc-miR-769-5p
3Pi	6	47579837	47579858	6	52318341	52318362	UGAGACCUCUGGGUUCUGAGCU	ssc-miR-769-5p
4Hp	6	47579837	47579858	6	52318341	52318362	UGAGACCUCUGGGUUCUGAGCU	ssc-miR-769-5p
4Pi	6	47579837	47579858	6	52318341	52318362	UGAGACCUCUGGGUUCUGAGCU	ssc-miR-769-5p
5Pi	6	47579837	47579858	6	52318341	52318362	UGAGACCUCUGGGUUCUGAGCU	ssc-miR-769-5p
6Pi	6	47579837	47579858	6	52318341	52318362	UGAGACCUCUGGGUUCUGAGCU	ssc-miR-769-5p
8Hp	6	47579837	47579858	6	52318341	52318362	UGAGACCUCUGGGUUCUGAGCU	ssc-miR-769-5p
8Pi	6	47579837	47579858	6	52318341	52318362	UGAGACCUCUGGGUUCUGAGCU	ssc-miR-769-5p
9Hp	6	47579837	47579858	6	52318341	52318362	UGAGACCUCUGGGUUCUGAGCU	ssc-miR-769-5p
9LW	6	47579837	47579858	6	52318341	52318362	UGAGACCUCUGGGUUCUGAGCU	ssc-miR-769-5p
10LW	6	47708773	47708794	6	52318341	52318362	UGAGACCUCUGGGUUCUGAGCU	ssc-miR-769-5p
11LW	6	47708773	47708794	6	52318341	52318362	UGAGACCUCUGGGUUCUGAGCU	ssc-miR-769-5p
12LW	6	47708773	47708794	6	52318341	52318362	UGAGACCUCUGGGUUCUGAGCU	ssc-miR-769-5p
13Hp	6	47708773	47708794	6	52318341	52318362	UGAGACCUCUGGGUUCUGAGCU	ssc-miR-769-5p
13LW	6	47708773	47708794	6	52318341	52318362	UGAGACCUCUGGGUUCUGAGCU	ssc-miR-769-5p
14LW	6	47708773	47708794	6	52318341	52318362	UGAGACCUCUGGGUUCUGAGCU	ssc-miR-769-5p
15LW	6	47708773	47708794	6	52318341	52318362	UGAGACCUCUGGGUUCUGAGCU	ssc-miR-769-5p
16LW	6	47708773	47708794	6	52318341	52318362	UGAGACCUCUGGGUUCUGAGCU	ssc-miR-769-5p
1Hp	6	47708773	47708794	6	52318341	52318362	UGAGACCUCUGGGUUCUGAGCU	ssc-miR-769-5p
1Pi	6	47708773	47708794	6	52318341	52318362	UGAGACCUCUGGGUUCUGAGCU	ssc-miR-769-5p
2Hp	6	47708773	47708794	6	52318341	52318362	UGAGACCUCUGGGUUCUGAGCU	ssc-miR-769-5p
2Pi	6	47708773	47708794	6	52318341	52318362	UGAGACCUCUGGGUUCUGAGCU	ssc-miR-769-5p
3Hp	6	47708773	47708794	6	52318341	52318362	UGAGACCUCUGGGUUCUGAGCU	ssc-miR-769-5p
3Pi	6	47708773	47708794	6	52318341	52318362	UGAGACCUCUGGGUUCUGAGCU	ssc-miR-769-5p
4Hp	6	47708773	47708794	6	52318341	52318362	UGAGACCUCUGGGUUCUGAGCU	ssc-miR-769-5p
4Pi	6	47708773	47708794	6	52318341	52318362	UGAGACCUCUGGGUUCUGAGCU	ssc-miR-769-5p
5Pi	6	47708773	47708794	6	52318341	52318362	UGAGACCUCUGGGUUCUGAGCU	ssc-miR-769-5p
6Pi	6	47708773	47708794	6	52318341	52318362	UGAGACCUCUGGGUUCUGAGCU	ssc-miR-769-5p
8Hp	6	47708773	47708794	6	52318341	52318362	UGAGACCUCUGGGUUCUGAGCU	ssc-miR-769-5p
8Pi	6	47708773	47708794	6	52318341	52318362	UGAGACCUCUGGGUUCUGAGCU	ssc-miR-769-5p
9Hp	6	47708773	47708794	6	52318341	52318362	UGAGACCUCUGGGUUCUGAGCU	ssc-miR-769-5p
9LW	6	47708773	47708794	6	52318341	52318362	UGAGACCUCUGGGUUCUGAGCU	ssc-miR-769-5p
10LW	6	50309924	50309945	6	54580957	54580978	UCUCCCAACCCUUGUACCAGUG	ssc-miR-150
11LW	6	50309924	50309945	6	54580957	54580978	UCUCCCAACCCUUGUACCAGUG	ssc-miR-150
12LW	6	50309924	50309945	6	54580957	54580978	UCUCCCAACCCUUGUACCAGUG	ssc-miR-150
13Hp	6	50309924	50309945	6	54580957	54580978	UCUCCCAACCCUUGUACCAGUG	ssc-miR-150
13LW	6	50309924	50309945	6	54580957	54580978	UCUCCCAACCCUUGUACCAGUG	ssc-miR-150
14LW	6	50309924	50309945	6	54580957	54580978	UCUCCCAACCCUUGUACCAGUG	ssc-miR-150
15LW	6	50309924	50309945	6	54580957	54580978	UCUCCCAACCCUUGUACCAGUG	ssc-miR-150
16LW	6	50309924	50309945	6	54580957	54580978	UCUCCCAACCCUUGUACCAGUG	ssc-miR-150
1Hp	6	50309924	50309945	6	54580957	54580978	UCUCCCAACCCUUGUACCAGUG	ssc-miR-150
1Pi	6	50309924	50309945	6	54580957	54580978	UCUCCCAACCCUUGUACCAGUG	ssc-miR-150
2Hp	6	50309924	50309945	6	54580957	54580978	UCUCCCAACCCUUGUACCAGUG	ssc-miR-150
2Pi	6	50309924	50309945	6	54580957	54580978	UCUCCCAACCCUUGUACCAGUG	ssc-miR-150
3Hp	6	50309924	50309945	6	54580957	54580978	UCUCCCAACCCUUGUACCAGUG	ssc-miR-150
3Pi	6	50309924	50309945	6	54580957	54580978	UCUCCCAACCCUUGUACCAGUG	ssc-miR-150
4Hp	6	50309924	50309945	6	54580957	54580978	UCUCCCAACCCUUGUACCAGUG	ssc-miR-150
4Pi	6	50309924	50309945	6	54580957	54580978	UCUCCCAACCCUUGUACCAGUG	ssc-miR-150
5Pi	6	50309924	50309945	6	54580957	54580978	UCUCCCAACCCUUGUACCAGUG	ssc-miR-150
6Pi	6	50309924	50309945	6	54580957	54580978	UCUCCCAACCCUUGUACCAGUG	ssc-miR-150
8Hp	6	50309924	50309945	6	54580957	54580978	UCUCCCAACCCUUGUACCAGUG	ssc-miR-150
8Pi	6	50309924	50309945	6	54580957	54580978	UCUCCCAACCCUUGUACCAGUG	ssc-miR-150
9Hp	6	50309924	50309945	6	54580957	54580978	UCUCCCAACCCUUGUACCAGUG	ssc-miR-150
9LW	6	50309924	50309945	6	54580957	54580978	UCUCCCAACCCUUGUACCAGUG	ssc-miR-150
10LW	6	51858223	51858244	6	58332252	58332273	CACCCGUAGAACCGACCUUGCG	ssc-miR-99b
11LW	6	51858223	51858244	6	58332252	58332273	CACCCGUAGAACCGACCUUGCG	ssc-miR-99b
12LW	6	51858223	51858244	6	58332252	58332273	CACCCGUAGAACCGACCUUGCG	ssc-miR-99b
13Hp	6	51858223	51858244	6	58332252	58332273	CACCCGUAGAACCGACCUUGCG	ssc-miR-99b
13LW	6	51858223	51858244	6	58332252	58332273	CACCCGUAGAACCGACCUUGCG	ssc-miR-99b
14LW	6	51858223	51858244	6	58332252	58332273	CACCCGUAGAACCGACCUUGCG	ssc-miR-99b
15LW	6	51858223	51858244	6	58332252	58332273	CACCCGUAGAACCGACCUUGCG	ssc-miR-99b
16LW	6	51858223	51858244	6	58332252	58332273	CACCCGUAGAACCGACCUUGCG	ssc-miR-99b
1Hp	6	51858223	51858244	6	58332252	58332273	CACCCGUAGAACCGACCUUGCG	ssc-miR-99b
1Pi	6	51858223	51858244	6	58332252	58332273	CACCCGUAGAACCGACCUUGCG	ssc-miR-99b
2Hp	6	51858223	51858244	6	58332252	58332273	CACCCGUAGAACCGACCUUGCG	ssc-miR-99b
2Pi	6	51858223	51858244	6	58332252	58332273	CACCCGUAGAACCGACCUUGCG	ssc-miR-99b
3Hp	6	51858223	51858244	6	58332252	58332273	CACCCGUAGAACCGACCUUGCG	ssc-miR-99b
3Pi	6	51858223	51858244	6	58332252	58332273	CACCCGUAGAACCGACCUUGCG	ssc-miR-99b
4Hp	6	51858223	51858244	6	58332252	58332273	CACCCGUAGAACCGACCUUGCG	ssc-miR-99b
4Pi	6	51858223	51858244	6	58332252	58332273	CACCCGUAGAACCGACCUUGCG	ssc-miR-99b
5Pi	6	51858223	51858244	6	58332252	58332273	CACCCGUAGAACCGACCUUGCG	ssc-miR-99b
6Pi	6	51858223	51858244	6	58332252	58332273	CACCCGUAGAACCGACCUUGCG	ssc-miR-99b
8Hp	6	51858223	51858244	6	58332252	58332273	CACCCGUAGAACCGACCUUGCG	ssc-miR-99b
8Pi	6	51858223	51858244	6	58332252	58332273	CACCCGUAGAACCGACCUUGCG	ssc-miR-99b
9Hp	6	51858223	51858244	6	58332252	58332273	CACCCGUAGAACCGACCUUGCG	ssc-miR-99b
9LW	6	51858223	51858244	6	58332252	58332273	CACCCGUAGAACCGACCUUGCG	ssc-miR-99b
10LW	6	51858385	51858406	6	58332090	58332111	UGAGGUAGGAGGUUGUAUAGUU	ssc-let-7e
11LW	6	51858385	51858406	6	58332090	58332111	UGAGGUAGGAGGUUGUAUAGUU	ssc-let-7e
12LW	6	51858385	51858406	6	58332090	58332111	UGAGGUAGGAGGUUGUAUAGUU	ssc-let-7e
13Hp	6	51858385	51858406	6	58332090	58332111	UGAGGUAGGAGGUUGUAUAGUU	ssc-let-7e
13LW	6	51858385	51858406	6	58332090	58332111	UGAGGUAGGAGGUUGUAUAGUU	ssc-let-7e
14LW	6	51858385	51858406	6	58332090	58332111	UGAGGUAGGAGGUUGUAUAGUU	ssc-let-7e
15LW	6	51858385	51858406	6	58332090	58332111	UGAGGUAGGAGGUUGUAUAGUU	ssc-let-7e
16LW	6	51858385	51858406	6	58332090	58332111	UGAGGUAGGAGGUUGUAUAGUU	ssc-let-7e
1Hp	6	51858385	51858406	6	58332090	58332111	UGAGGUAGGAGGUUGUAUAGUU	ssc-let-7e
1Pi	6	51858385	51858406	6	58332090	58332111	UGAGGUAGGAGGUUGUAUAGUU	ssc-let-7e
2Hp	6	51858385	51858406	6	58332090	58332111	UGAGGUAGGAGGUUGUAUAGUU	ssc-let-7e
2Pi	6	51858385	51858406	6	58332090	58332111	UGAGGUAGGAGGUUGUAUAGUU	ssc-let-7e
3Hp	6	51858385	51858406	6	58332090	58332111	UGAGGUAGGAGGUUGUAUAGUU	ssc-let-7e
3Pi	6	51858385	51858406	6	58332090	58332111	UGAGGUAGGAGGUUGUAUAGUU	ssc-let-7e
4Hp	6	51858385	51858406	6	58332090	58332111	UGAGGUAGGAGGUUGUAUAGUU	ssc-let-7e
4Pi	6	51858385	51858406	6	58332090	58332111	UGAGGUAGGAGGUUGUAUAGUU	ssc-let-7e
5Pi	6	51858385	51858406	6	58332090	58332111	UGAGGUAGGAGGUUGUAUAGUU	ssc-let-7e
6Pi	6	51858385	51858406	6	58332090	58332111	UGAGGUAGGAGGUUGUAUAGUU	ssc-let-7e
8Hp	6	51858385	51858406	6	58332090	58332111	UGAGGUAGGAGGUUGUAUAGUU	ssc-let-7e
8Pi	6	51858385	51858406	6	58332090	58332111	UGAGGUAGGAGGUUGUAUAGUU	ssc-let-7e
9Hp	6	51858385	51858406	6	58332090	58332111	UGAGGUAGGAGGUUGUAUAGUU	ssc-let-7e
9LW	6	51858385	51858406	6	58332090	58332111	UGAGGUAGGAGGUUGUAUAGUU	ssc-let-7e
10LW	6	51858862	51858883	6	58331613	58331634	UCCCUGAGACCCUUUAACCUGU	ssc-miR-125a
11LW	6	51858862	51858883	6	58331613	58331634	UCCCUGAGACCCUUUAACCUGU	ssc-miR-125a
12LW	6	51858862	51858883	6	58331613	58331634	UCCCUGAGACCCUUUAACCUGU	ssc-miR-125a
13Hp	6	51858862	51858883	6	58331613	58331634	UCCCUGAGACCCUUUAACCUGU	ssc-miR-125a
13LW	6	51858862	51858883	6	58331613	58331634	UCCCUGAGACCCUUUAACCUGU	ssc-miR-125a
14LW	6	51858862	51858883	6	58331613	58331634	UCCCUGAGACCCUUUAACCUGU	ssc-miR-125a
15LW	6	51858862	51858883	6	58331613	58331634	UCCCUGAGACCCUUUAACCUGU	ssc-miR-125a
16LW	6	51858862	51858883	6	58331613	58331634	UCCCUGAGACCCUUUAACCUGU	ssc-miR-125a
1Hp	6	51858862	51858883	6	58331613	58331634	UCCCUGAGACCCUUUAACCUGU	ssc-miR-125a
1Pi	6	51858862	51858883	6	58331613	58331634	UCCCUGAGACCCUUUAACCUGU	ssc-miR-125a
2Hp	6	51858862	51858883	6	58331613	58331634	UCCCUGAGACCCUUUAACCUGU	ssc-miR-125a
2Pi	6	51858862	51858883	6	58331613	58331634	UCCCUGAGACCCUUUAACCUGU	ssc-miR-125a
3Hp	6	51858862	51858883	6	58331613	58331634	UCCCUGAGACCCUUUAACCUGU	ssc-miR-125a
3Pi	6	51858862	51858883	6	58331613	58331634	UCCCUGAGACCCUUUAACCUGU	ssc-miR-125a
4Hp	6	51858862	51858883	6	58331613	58331634	UCCCUGAGACCCUUUAACCUGU	ssc-miR-125a
4Pi	6	51858862	51858883	6	58331613	58331634	UCCCUGAGACCCUUUAACCUGU	ssc-miR-125a
5Pi	6	51858862	51858883	6	58331613	58331634	UCCCUGAGACCCUUUAACCUGU	ssc-miR-125a
6Pi	6	51858862	51858883	6	58331613	58331634	UCCCUGAGACCCUUUAACCUGU	ssc-miR-125a
8Hp	6	51858862	51858883	6	58331613	58331634	UCCCUGAGACCCUUUAACCUGU	ssc-miR-125a
8Pi	6	51858862	51858883	6	58331613	58331634	UCCCUGAGACCCUUUAACCUGU	ssc-miR-125a
9Hp	6	51858862	51858883	6	58331613	58331634	UCCCUGAGACCCUUUAACCUGU	ssc-miR-125a
9LW	6	51858862	51858883	6	58331613	58331634	UCCCUGAGACCCUUUAACCUGU	ssc-miR-125a
10LW	6	58044184	58044205	6	63491969	63491990	UAAUACUGUCUGGUAAUGCCGU	ssc-miR-429
11LW	6	58044184	58044205	6	63491969	63491990	UAAUACUGUCUGGUAAUGCCGU	ssc-miR-429
12LW	6	58044184	58044205	6	63491969	63491990	UAAUACUGUCUGGUAAUGCCGU	ssc-miR-429
13LW	6	58044184	58044205	6	63491969	63491990	UAAUACUGUCUGGUAAUGCCGU	ssc-miR-429
14LW	6	58044184	58044205	6	63491969	63491990	UAAUACUGUCUGGUAAUGCCGU	ssc-miR-429
15LW	6	58044184	58044205	6	63491969	63491990	UAAUACUGUCUGGUAAUGCCGU	ssc-miR-429
16LW	6	58044184	58044205	6	63491969	63491990	UAAUACUGUCUGGUAAUGCCGU	ssc-miR-429
1Hp	6	58044184	58044205	6	63491969	63491990	UAAUACUGUCUGGUAAUGCCGU	ssc-miR-429
1Pi	6	58044184	58044205	6	63491969	63491990	UAAUACUGUCUGGUAAUGCCGU	ssc-miR-429
2Hp	6	58044184	58044205	6	63491969	63491990	UAAUACUGUCUGGUAAUGCCGU	ssc-miR-429
2Pi	6	58044184	58044205	6	63491969	63491990	UAAUACUGUCUGGUAAUGCCGU	ssc-miR-429
3Hp	6	58044184	58044205	6	63491969	63491990	UAAUACUGUCUGGUAAUGCCGU	ssc-miR-429
4Hp	6	58044184	58044205	6	63491969	63491990	UAAUACUGUCUGGUAAUGCCGU	ssc-miR-429
4Pi	6	58044184	58044205	6	63491969	63491990	UAAUACUGUCUGGUAAUGCCGU	ssc-miR-429
5Pi	6	58044184	58044205	6	63491969	63491990	UAAUACUGUCUGGUAAUGCCGU	ssc-miR-429
6Pi	6	58044184	58044205	6	63491969	63491990	UAAUACUGUCUGGUAAUGCCGU	ssc-miR-429
9Hp	6	58044184	58044205	6	63491969	63491990	UAAUACUGUCUGGUAAUGCCGU	ssc-miR-429
9LW	6	58044184	58044205	6	63491969	63491990	UAAUACUGUCUGGUAAUGCCGU	ssc-miR-429
9Hp	6	58064346	58064366	6	63490178	63490198	UAAUACUGCCUGGUAAUGAUG	ssc-miR-200b
13Hp	6	58064346	58064367	6	63490178	63490199	UAAUACUGCCUGGUAAUGAUGA	ssc-miR-200b
2Hp	6	58064346	58064367	6	63490178	63490199	UAAUACUGCCUGGUAAUGAUGA	ssc-miR-200b
9LW	6	58064346	58064367	6	63490178	63490199	UAAUACUGCCUGGUAAUGAUGA	ssc-miR-200b
10LW	6	58064346	58064368	6	63490178	63490200	UAAUACUGCCUGGUAAUGAUGAC	ssc-miR-200b
11LW	6	58064346	58064368	6	63490178	63490200	UAAUACUGCCUGGUAAUGAUGAC	ssc-miR-200b
12LW	6	58064346	58064368	6	63490178	63490200	UAAUACUGCCUGGUAAUGAUGAC	ssc-miR-200b
13LW	6	58064346	58064368	6	63490178	63490200	UAAUACUGCCUGGUAAUGAUGAC	ssc-miR-200b
14LW	6	58064346	58064368	6	63490178	63490200	UAAUACUGCCUGGUAAUGAUGAC	ssc-miR-200b
15LW	6	58064346	58064368	6	63490178	63490200	UAAUACUGCCUGGUAAUGAUGAC	ssc-miR-200b
16LW	6	58064346	58064368	6	63490178	63490200	UAAUACUGCCUGGUAAUGAUGAC	ssc-miR-200b
1Hp	6	58064346	58064368	6	63490178	63490200	UAAUACUGCCUGGUAAUGAUGAC	ssc-miR-200b
1Pi	6	58064346	58064368	6	63490178	63490200	UAAUACUGCCUGGUAAUGAUGAC	ssc-miR-200b
2Pi	6	58064346	58064368	6	63490178	63490200	UAAUACUGCCUGGUAAUGAUGAC	ssc-miR-200b
3Hp	6	58064346	58064368	6	63490178	63490200	UAAUACUGCCUGGUAAUGAUGAC	ssc-miR-200b
3Pi	6	58064346	58064368	6	63490178	63490200	UAAUACUGCCUGGUAAUGAUGAC	ssc-miR-200b
4Hp	6	58064346	58064368	6	63490178	63490200	UAAUACUGCCUGGUAAUGAUGAC	ssc-miR-200b
4Pi	6	58064346	58064368	6	63490178	63490200	UAAUACUGCCUGGUAAUGAUGAC	ssc-miR-200b
8Hp	6	58064346	58064368	6	63490178	63490200	UAAUACUGCCUGGUAAUGAUGAC	ssc-miR-200b
10LW	6	60130147	60130168	6	65468531	65468552	UGGCGUAGAUCACAGACACAGC	ssc-miR-4331-5p
11LW	6	60130147	60130168	6	65468531	65468552	UGGCGUAGAUCACAGACACAGC	ssc-miR-4331-5p
12LW	6	60130147	60130168	6	65468531	65468552	UGGCGUAGAUCACAGACACAGC	ssc-miR-4331-5p
13Hp	6	60130147	60130168	6	65468531	65468552	UGGCGUAGAUCACAGACACAGC	ssc-miR-4331-5p
13LW	6	60130147	60130168	6	65468531	65468552	UGGCGUAGAUCACAGACACAGC	ssc-miR-4331-5p
14LW	6	60130147	60130168	6	65468531	65468552	UGGCGUAGAUCACAGACACAGC	ssc-miR-4331-5p
15LW	6	60130147	60130168	6	65468531	65468552	UGGCGUAGAUCACAGACACAGC	ssc-miR-4331-5p
16LW	6	60130147	60130168	6	65468531	65468552	UGGCGUAGAUCACAGACACAGC	ssc-miR-4331-5p
1Hp	6	60130147	60130168	6	65468531	65468552	UGGCGUAGAUCACAGACACAGC	ssc-miR-4331-5p
1Pi	6	60130147	60130168	6	65468531	65468552	UGGCGUAGAUCACAGACACAGC	ssc-miR-4331-5p
2Hp	6	60130147	60130168	6	65468531	65468552	UGGCGUAGAUCACAGACACAGC	ssc-miR-4331-5p
2Pi	6	60130147	60130168	6	65468531	65468552	UGGCGUAGAUCACAGACACAGC	ssc-miR-4331-5p
3Pi	6	60130147	60130168	6	65468531	65468552	UGGCGUAGAUCACAGACACAGC	ssc-miR-4331-5p
4Hp	6	60130147	60130168	6	65468531	65468552	UGGCGUAGAUCACAGACACAGC	ssc-miR-4331-5p
4Pi	6	60130147	60130168	6	65468531	65468552	UGGCGUAGAUCACAGACACAGC	ssc-miR-4331-5p
5Pi	6	60130147	60130168	6	65468531	65468552	UGGCGUAGAUCACAGACACAGC	ssc-miR-4331-5p
6Pi	6	60130147	60130168	6	65468531	65468552	UGGCGUAGAUCACAGACACAGC	ssc-miR-4331-5p
8Hp	6	60130147	60130168	6	65468531	65468552	UGGCGUAGAUCACAGACACAGC	ssc-miR-4331-5p
8Pi	6	60130147	60130168	6	65468531	65468552	UGGCGUAGAUCACAGACACAGC	ssc-miR-4331-5p
9Hp	6	60130147	60130168	6	65468531	65468552	UGGCGUAGAUCACAGACACAGC	ssc-miR-4331-5p
9LW	6	60130147	60130168	6	65468531	65468552	UGGCGUAGAUCACAGACACAGC	ssc-miR-4331-5p
10LW	6	60147871	60147893	6	65301290	65301312	UGGCACAGGGUCCAGCUGUCGGC	ssc-miR-2320-5p
11LW	6	60147871	60147893	6	65301290	65301312	UGGCACAGGGUCCAGCUGUCGGC	ssc-miR-2320-5p
12LW	6	60147871	60147893	6	65301290	65301312	UGGCACAGGGUCCAGCUGUCGGC	ssc-miR-2320-5p
13Hp	6	60147871	60147893	6	65301290	65301312	UGGCACAGGGUCCAGCUGUCGGC	ssc-miR-2320-5p
13LW	6	60147871	60147893	6	65301290	65301312	UGGCACAGGGUCCAGCUGUCGGC	ssc-miR-2320-5p
14LW	6	60147871	60147893	6	65301290	65301312	UGGCACAGGGUCCAGCUGUCGGC	ssc-miR-2320-5p
15LW	6	60147871	60147893	6	65301290	65301312	UGGCACAGGGUCCAGCUGUCGGC	ssc-miR-2320-5p
16LW	6	60147871	60147893	6	65301290	65301312	UGGCACAGGGUCCAGCUGUCGGC	ssc-miR-2320-5p
1Hp	6	60147871	60147893	6	65301290	65301312	UGGCACAGGGUCCAGCUGUCGGC	ssc-miR-2320-5p
1Pi	6	60147871	60147893	6	65301290	65301312	UGGCACAGGGUCCAGCUGUCGGC	ssc-miR-2320-5p
2Hp	6	60147871	60147893	6	65301290	65301312	UGGCACAGGGUCCAGCUGUCGGC	ssc-miR-2320-5p
2Pi	6	60147871	60147893	6	65301290	65301312	UGGCACAGGGUCCAGCUGUCGGC	ssc-miR-2320-5p
3Hp	6	60147871	60147893	6	65301290	65301312	UGGCACAGGGUCCAGCUGUCGGC	ssc-miR-2320-5p
3Pi	6	60147871	60147893	6	65301290	65301312	UGGCACAGGGUCCAGCUGUCGGC	ssc-miR-2320-5p
4Pi	6	60147871	60147893	6	65301290	65301312	UGGCACAGGGUCCAGCUGUCGGC	ssc-miR-2320-5p
5Pi	6	60147871	60147893	6	65301290	65301312	UGGCACAGGGUCCAGCUGUCGGC	ssc-miR-2320-5p
6Pi	6	60147871	60147893	6	65301290	65301312	UGGCACAGGGUCCAGCUGUCGGC	ssc-miR-2320-5p
8Hp	6	60147871	60147893	6	65301290	65301312	UGGCACAGGGUCCAGCUGUCGGC	ssc-miR-2320-5p
8Pi	6	60147871	60147893	6	65301290	65301312	UGGCACAGGGUCCAGCUGUCGGC	ssc-miR-2320-5p
9Hp	6	60147871	60147893	6	65301290	65301312	UGGCACAGGGUCCAGCUGUCGGC	ssc-miR-2320-5p
9LW	6	60147871	60147893	6	65301290	65301312	UGGCACAGGGUCCAGCUGUCGGC	ssc-miR-2320-5p
14LW	6	83664145	83664165	6	89644393	89644413	UGAGUGUGUGUGUGUGAGUGC	NA
1Pi	6	83664145	83664165	6	89644393	89644413	UGAGUGUGUGUGUGUGAGUGC	NA
4Pi	6	83664145	83664165	6	89644393	89644413	UGAGUGUGUGUGUGUGAGUGC	NA
10LW	6	99485253	99485275	6	106998908	106998930	UUUGGUCCCCUUCAACCAGCUGU	ssc-miR-133a-3p
11LW	6	99485253	99485275	6	106998908	106998930	UUUGGUCCCCUUCAACCAGCUGU	ssc-miR-133a-3p
12LW	6	99485253	99485275	6	106998908	106998930	UUUGGUCCCCUUCAACCAGCUGU	ssc-miR-133a-3p
13Hp	6	99485253	99485275	6	106998908	106998930	UUUGGUCCCCUUCAACCAGCUGU	ssc-miR-133a-3p
13LW	6	99485253	99485275	6	106998908	106998930	UUUGGUCCCCUUCAACCAGCUGU	ssc-miR-133a-3p
14LW	6	99485253	99485275	6	106998908	106998930	UUUGGUCCCCUUCAACCAGCUGU	ssc-miR-133a-3p
15LW	6	99485253	99485275	6	106998908	106998930	UUUGGUCCCCUUCAACCAGCUGU	ssc-miR-133a-3p
16LW	6	99485253	99485275	6	106998908	106998930	UUUGGUCCCCUUCAACCAGCUGU	ssc-miR-133a-3p
1Hp	6	99485253	99485275	6	106998908	106998930	UUUGGUCCCCUUCAACCAGCUGU	ssc-miR-133a-3p
1Pi	6	99485253	99485275	6	106998908	106998930	UUUGGUCCCCUUCAACCAGCUGU	ssc-miR-133a-3p
2Hp	6	99485253	99485275	6	106998908	106998930	UUUGGUCCCCUUCAACCAGCUGU	ssc-miR-133a-3p
2Pi	6	99485253	99485275	6	106998908	106998930	UUUGGUCCCCUUCAACCAGCUGU	ssc-miR-133a-3p
3Hp	6	99485253	99485275	6	106998908	106998930	UUUGGUCCCCUUCAACCAGCUGU	ssc-miR-133a-3p
3Pi	6	99485253	99485275	6	106998908	106998930	UUUGGUCCCCUUCAACCAGCUGU	ssc-miR-133a-3p
4Pi	6	99485253	99485275	6	106998908	106998930	UUUGGUCCCCUUCAACCAGCUGU	ssc-miR-133a-3p
5Pi	6	99485253	99485275	6	106998908	106998930	UUUGGUCCCCUUCAACCAGCUGU	ssc-miR-133a-3p
6Pi	6	99485253	99485275	6	106998908	106998930	UUUGGUCCCCUUCAACCAGCUGU	ssc-miR-133a-3p
8Hp	6	99485253	99485275	6	106998908	106998930	UUUGGUCCCCUUCAACCAGCUGU	ssc-miR-133a-3p
8Pi	6	99485253	99485275	6	106998908	106998930	UUUGGUCCCCUUCAACCAGCUGU	ssc-miR-133a-3p
9Hp	6	99485254	99485275	6	106998908	106998930	UUGGUCCCCUUCAACCAGCUGU	ssc-miR-133a-3p
9LW	6	99485254	99485275	6	106998908	106998930	UUGGUCCCCUUCAACCAGCUGU	ssc-miR-133a-3p
10LW	6	131558980	131559001	6	141943342	141943363	CAAAGAAUUCUCCUUUUGGGCU	ssc-miR-186
11LW	6	131558980	131559001	6	141943342	141943363	CAAAGAAUUCUCCUUUUGGGCU	ssc-miR-186
12LW	6	131558980	131559001	6	141943342	141943363	CAAAGAAUUCUCCUUUUGGGCU	ssc-miR-186
13Hp	6	131558980	131559001	6	141943342	141943363	CAAAGAAUUCUCCUUUUGGGCU	ssc-miR-186
13LW	6	131558980	131559001	6	141943342	141943363	CAAAGAAUUCUCCUUUUGGGCU	ssc-miR-186
14LW	6	131558980	131559001	6	141943342	141943363	CAAAGAAUUCUCCUUUUGGGCU	ssc-miR-186
15LW	6	131558980	131559001	6	141943342	141943363	CAAAGAAUUCUCCUUUUGGGCU	ssc-miR-186
16LW	6	131558980	131559001	6	141943342	141943363	CAAAGAAUUCUCCUUUUGGGCU	ssc-miR-186
1Hp	6	131558980	131559001	6	141943342	141943363	CAAAGAAUUCUCCUUUUGGGCU	ssc-miR-186
1Pi	6	131558980	131559001	6	141943342	141943363	CAAAGAAUUCUCCUUUUGGGCU	ssc-miR-186
2Hp	6	131558980	131559001	6	141943342	141943363	CAAAGAAUUCUCCUUUUGGGCU	ssc-miR-186
2Pi	6	131558980	131559001	6	141943342	141943363	CAAAGAAUUCUCCUUUUGGGCU	ssc-miR-186
3Hp	6	131558980	131559001	6	141943342	141943363	CAAAGAAUUCUCCUUUUGGGCU	ssc-miR-186
3Pi	6	131558980	131559001	6	141943342	141943363	CAAAGAAUUCUCCUUUUGGGCU	ssc-miR-186
4Hp	6	131558980	131559001	6	141943342	141943363	CAAAGAAUUCUCCUUUUGGGCU	ssc-miR-186
4Pi	6	131558980	131559001	6	141943342	141943363	CAAAGAAUUCUCCUUUUGGGCU	ssc-miR-186
5Pi	6	131558980	131559001	6	141943342	141943363	CAAAGAAUUCUCCUUUUGGGCU	ssc-miR-186
6Pi	6	131558980	131559001	6	141943342	141943363	CAAAGAAUUCUCCUUUUGGGCU	ssc-miR-186
8Hp	6	131558980	131559001	6	141943342	141943363	CAAAGAAUUCUCCUUUUGGGCU	ssc-miR-186
8Pi	6	131558980	131559001	6	141943342	141943363	CAAAGAAUUCUCCUUUUGGGCU	ssc-miR-186
9Hp	6	131558980	131559001	6	141943342	141943363	CAAAGAAUUCUCCUUUUGGGCU	ssc-miR-186
9LW	6	131558980	131559001	6	141943342	141943363	CAAAGAAUUCUCCUUUUGGGCU	ssc-miR-186
10LW	6	135736164	135736183	6	147330940	147330959	UACAGUACUGUGAUAACUGA	ssc-miR-101
11LW	6	135736164	135736183	6	147330940	147330959	UACAGUACUGUGAUAACUGA	ssc-miR-101
13Hp	6	135736164	135736183	6	147330940	147330959	UACAGUACUGUGAUAACUGA	ssc-miR-101
13LW	6	135736164	135736183	6	147330940	147330959	UACAGUACUGUGAUAACUGA	ssc-miR-101
14LW	6	135736164	135736183	6	147330940	147330959	UACAGUACUGUGAUAACUGA	ssc-miR-101
15LW	6	135736164	135736183	6	147330940	147330959	UACAGUACUGUGAUAACUGA	ssc-miR-101
16LW	6	135736164	135736183	6	147330940	147330959	UACAGUACUGUGAUAACUGA	ssc-miR-101
1Hp	6	135736164	135736183	6	147330940	147330959	UACAGUACUGUGAUAACUGA	ssc-miR-101
1Pi	6	135736164	135736183	6	147330940	147330959	UACAGUACUGUGAUAACUGA	ssc-miR-101
2Hp	6	135736164	135736183	6	147330940	147330959	UACAGUACUGUGAUAACUGA	ssc-miR-101
2Pi	6	135736164	135736183	6	147330940	147330959	UACAGUACUGUGAUAACUGA	ssc-miR-101
3Hp	6	135736164	135736183	6	147330940	147330959	UACAGUACUGUGAUAACUGA	ssc-miR-101
4Hp	6	135736164	135736183	6	147330940	147330959	UACAGUACUGUGAUAACUGA	ssc-miR-101
6Pi	6	135736164	135736183	6	147330940	147330959	UACAGUACUGUGAUAACUGA	ssc-miR-101
8Hp	6	135736164	135736183	6	147330940	147330959	UACAGUACUGUGAUAACUGA	ssc-miR-101
9Hp	6	135736164	135736183	6	147330940	147330959	UACAGUACUGUGAUAACUGA	ssc-miR-101
9LW	6	135736164	135736183	6	147330940	147330959	UACAGUACUGUGAUAACUGA	ssc-miR-101
11LW	6	152923484	152923500	6	165411434	165411450	CGCUUCGGCGGCGGGGG	NA
13LW	6	152923484	152923500	6	165411434	165411450	CGCUUCGGCGGCGGGGG	NA
14LW	6	152923484	152923500	6	165411434	165411450	CGCUUCGGCGGCGGGGG	NA
3Pi	6	152923484	152923500	6	165411434	165411450	CGCUUCGGCGGCGGGGG	NA
4Hp	6	152923484	152923500	6	165411434	165411450	CGCUUCGGCGGCGGGGG	NA
4Pi	6	152923484	152923500	6	165411434	165411450	CGCUUCGGCGGCGGGGG	NA
8Pi	6	152923484	152923500	6	165411434	165411450	CGCUUCGGCGGCGGGGG	NA
9Hp	6	152923484	152923500	6	165411434	165411450	CGCUUCGGCGGCGGGGG	NA
9LW	6	152923484	152923500	6	165411434	165411450	CGCUUCGGCGGCGGGGG	NA
10LW	6	157473643	157473665	6	170426829	170426851	UGUAAACAUCCUACACUCUCAGC	ssc-miR-30c-5p
11LW	6	157473643	157473665	6	170426829	170426851	UGUAAACAUCCUACACUCUCAGC	ssc-miR-30c-5p
12LW	6	157473643	157473665	6	170426829	170426851	UGUAAACAUCCUACACUCUCAGC	ssc-miR-30c-5p
13Hp	6	157473643	157473665	6	170426829	170426851	UGUAAACAUCCUACACUCUCAGC	ssc-miR-30c-5p
13LW	6	157473643	157473665	6	170426829	170426851	UGUAAACAUCCUACACUCUCAGC	ssc-miR-30c-5p
14LW	6	157473643	157473665	6	170426829	170426851	UGUAAACAUCCUACACUCUCAGC	ssc-miR-30c-5p
15LW	6	157473643	157473665	6	170426829	170426851	UGUAAACAUCCUACACUCUCAGC	ssc-miR-30c-5p
16LW	6	157473643	157473665	6	170426829	170426851	UGUAAACAUCCUACACUCUCAGC	ssc-miR-30c-5p
1Hp	6	157473643	157473665	6	170426829	170426851	UGUAAACAUCCUACACUCUCAGC	ssc-miR-30c-5p
1Pi	6	157473643	157473665	6	170426829	170426851	UGUAAACAUCCUACACUCUCAGC	ssc-miR-30c-5p
2Hp	6	157473643	157473665	6	170426829	170426851	UGUAAACAUCCUACACUCUCAGC	ssc-miR-30c-5p
2Pi	6	157473643	157473665	6	170426829	170426851	UGUAAACAUCCUACACUCUCAGC	ssc-miR-30c-5p
3Hp	6	157473643	157473665	6	170426829	170426851	UGUAAACAUCCUACACUCUCAGC	ssc-miR-30c-5p
3Pi	6	157473643	157473665	6	170426829	170426851	UGUAAACAUCCUACACUCUCAGC	ssc-miR-30c-5p
4Hp	6	157473643	157473665	6	170426829	170426851	UGUAAACAUCCUACACUCUCAGC	ssc-miR-30c-5p
4Pi	6	157473643	157473665	6	170426829	170426851	UGUAAACAUCCUACACUCUCAGC	ssc-miR-30c-5p
5Pi	6	157473643	157473665	6	170426829	170426851	UGUAAACAUCCUACACUCUCAGC	ssc-miR-30c-5p
6Pi	6	157473643	157473665	6	170426829	170426851	UGUAAACAUCCUACACUCUCAGC	ssc-miR-30c-5p
8Hp	6	157473643	157473665	6	170426829	170426851	UGUAAACAUCCUACACUCUCAGC	ssc-miR-30c-5p
8Pi	6	157473643	157473665	6	170426829	170426851	UGUAAACAUCCUACACUCUCAGC	ssc-miR-30c-5p
9Hp	6	157473643	157473665	6	170426829	170426851	UGUAAACAUCCUACACUCUCAGC	ssc-miR-30c-5p
9LW	6	157473643	157473665	6	170426829	170426851	UGUAAACAUCCUACACUCUCAGC	ssc-miR-30c-5p
13Hp	6	157534932	157534948	6	170506533	170506549	CCGCCCGUCCCCGCCCC	NA
3Hp	6	157534932	157534948	6	170506533	170506549	CCGCCCGUCCCCGCCCC	NA
3Pi	6	157534932	157534948	6	170506533	170506549	CCGCCCGUCCCCGCCCC	NA
8Hp	6	157534932	157534948	6	170506533	170506549	CCGCCCGUCCCCGCCCC	NA
8Pi	6	157534932	157534948	6	170506533	170506549	CCGCCCGUCCCCGCCCC	NA
9Hp	6	157534932	157534948	6	170506533	170506549	CCGCCCGUCCCCGCCCC	NA
10LW	7	4037112	4037132	7	3835436	3835456	UCUAGCAUCGAGCACCCGCCU	ssc-miR-9841-3p
11LW	7	4037112	4037132	7	3835436	3835456	UCUAGCAUCGAGCACCCGCCU	ssc-miR-9841-3p
12LW	7	4037112	4037132	7	3835436	3835456	UCUAGCAUCGAGCACCCGCCU	ssc-miR-9841-3p
13Hp	7	4037112	4037132	7	3835436	3835456	UCUAGCAUCGAGCACCCGCCU	ssc-miR-9841-3p
13LW	7	4037112	4037132	7	3835436	3835456	UCUAGCAUCGAGCACCCGCCU	ssc-miR-9841-3p
14LW	7	4037112	4037132	7	3835436	3835456	UCUAGCAUCGAGCACCCGCCU	ssc-miR-9841-3p
15LW	7	4037112	4037132	7	3835436	3835456	UCUAGCAUCGAGCACCCGCCU	ssc-miR-9841-3p
16LW	7	4037112	4037132	7	3835436	3835456	UCUAGCAUCGAGCACCCGCCU	ssc-miR-9841-3p
1Hp	7	4037112	4037132	7	3835436	3835456	UCUAGCAUCGAGCACCCGCCU	ssc-miR-9841-3p
1Pi	7	4037112	4037132	7	3835436	3835456	UCUAGCAUCGAGCACCCGCCU	ssc-miR-9841-3p
2Pi	7	4037112	4037132	7	3835436	3835456	UCUAGCAUCGAGCACCCGCCU	ssc-miR-9841-3p
3Pi	7	4037112	4037132	7	3835436	3835456	UCUAGCAUCGAGCACCCGCCU	ssc-miR-9841-3p
4Hp	7	4037112	4037132	7	3835436	3835456	UCUAGCAUCGAGCACCCGCCU	ssc-miR-9841-3p
4Pi	7	4037112	4037132	7	3835436	3835456	UCUAGCAUCGAGCACCCGCCU	ssc-miR-9841-3p
5Pi	7	4037112	4037132	7	3835436	3835456	UCUAGCAUCGAGCACCCGCCU	ssc-miR-9841-3p
6Pi	7	4037112	4037132	7	3835436	3835456	UCUAGCAUCGAGCACCCGCCU	ssc-miR-9841-3p
8Hp	7	4037112	4037132	7	3835436	3835456	UCUAGCAUCGAGCACCCGCCU	ssc-miR-9841-3p
8Pi	7	4037112	4037132	7	3835436	3835456	UCUAGCAUCGAGCACCCGCCU	ssc-miR-9841-3p
9Hp	7	4037112	4037132	7	3835436	3835456	UCUAGCAUCGAGCACCCGCCU	ssc-miR-9841-3p
12LW	7	8701439	8701460	7	8135246	8135267	UCUGGUCCAGACACUGUGGAGC	ssc-miR-7136-5p
15LW	7	8701439	8701460	7	8135246	8135267	UCUGGUCCAGACACUGUGGAGC	ssc-miR-7136-5p
1Hp	7	8701439	8701460	7	8135246	8135267	UCUGGUCCAGACACUGUGGAGC	ssc-miR-7136-5p
1Pi	7	8701439	8701460	7	8135246	8135267	UCUGGUCCAGACACUGUGGAGC	ssc-miR-7136-5p
2Pi	7	8701439	8701460	7	8135246	8135267	UCUGGUCCAGACACUGUGGAGC	ssc-miR-7136-5p
4Hp	7	8701439	8701460	7	8135246	8135267	UCUGGUCCAGACACUGUGGAGC	ssc-miR-7136-5p
4Pi	7	8701439	8701460	7	8135246	8135267	UCUGGUCCAGACACUGUGGAGC	ssc-miR-7136-5p
5Pi	7	8701439	8701460	7	8135246	8135267	UCUGGUCCAGACACUGUGGAGC	ssc-miR-7136-5p
6Pi	7	8701439	8701460	7	8135246	8135267	UCUGGUCCAGACACUGUGGAGC	ssc-miR-7136-5p
10LW	7	52426494	52426515	7	45976342	45976363	UGGAAUGUAAGGAAGUGUGUGA	ssc-miR-206
11LW	7	52426494	52426515	7	45976342	45976363	UGGAAUGUAAGGAAGUGUGUGA	ssc-miR-206
12LW	7	52426494	52426515	7	45976342	45976363	UGGAAUGUAAGGAAGUGUGUGA	ssc-miR-206
13Hp	7	52426494	52426515	7	45976342	45976363	UGGAAUGUAAGGAAGUGUGUGA	ssc-miR-206
13LW	7	52426494	52426515	7	45976342	45976363	UGGAAUGUAAGGAAGUGUGUGA	ssc-miR-206
14LW	7	52426494	52426515	7	45976342	45976363	UGGAAUGUAAGGAAGUGUGUGA	ssc-miR-206
15LW	7	52426494	52426515	7	45976342	45976363	UGGAAUGUAAGGAAGUGUGUGA	ssc-miR-206
16LW	7	52426494	52426515	7	45976342	45976363	UGGAAUGUAAGGAAGUGUGUGA	ssc-miR-206
1Hp	7	52426494	52426515	7	45976342	45976363	UGGAAUGUAAGGAAGUGUGUGA	ssc-miR-206
1Pi	7	52426494	52426515	7	45976342	45976363	UGGAAUGUAAGGAAGUGUGUGA	ssc-miR-206
2Hp	7	52426494	52426515	7	45976342	45976363	UGGAAUGUAAGGAAGUGUGUGA	ssc-miR-206
2Pi	7	52426494	52426515	7	45976342	45976363	UGGAAUGUAAGGAAGUGUGUGA	ssc-miR-206
3Hp	7	52426494	52426515	7	45976342	45976363	UGGAAUGUAAGGAAGUGUGUGA	ssc-miR-206
3Pi	7	52426494	52426515	7	45976342	45976363	UGGAAUGUAAGGAAGUGUGUGA	ssc-miR-206
4Hp	7	52426494	52426515	7	45976342	45976363	UGGAAUGUAAGGAAGUGUGUGA	ssc-miR-206
4Pi	7	52426494	52426515	7	45976342	45976363	UGGAAUGUAAGGAAGUGUGUGA	ssc-miR-206
5Pi	7	52426494	52426515	7	45976342	45976363	UGGAAUGUAAGGAAGUGUGUGA	ssc-miR-206
6Pi	7	52426494	52426515	7	45976342	45976363	UGGAAUGUAAGGAAGUGUGUGA	ssc-miR-206
8Hp	7	52426494	52426515	7	45976342	45976363	UGGAAUGUAAGGAAGUGUGUGA	ssc-miR-206
8Pi	7	52426494	52426515	7	45976342	45976363	UGGAAUGUAAGGAAGUGUGUGA	ssc-miR-206
9Hp	7	52426494	52426515	7	45976342	45976363	UGGAAUGUAAGGAAGUGUGUGA	ssc-miR-206
9LW	7	52426494	52426515	7	45976342	45976363	UGGAAUGUAAGGAAGUGUGUGA	ssc-miR-206
13Hp	7	52430336	52430356	7	45980184	45980204	UUUGGUCCCCUUCAACCAGCU	ssc-miR-133a-3p
13LW	7	52430336	52430356	7	45980184	45980204	UUUGGUCCCCUUCAACCAGCU	ssc-miR-133a-3p
16LW	7	52430336	52430356	7	45980184	45980204	UUUGGUCCCCUUCAACCAGCU	ssc-miR-133a-3p
1Hp	7	52430336	52430356	7	45980184	45980204	UUUGGUCCCCUUCAACCAGCU	ssc-miR-133a-3p
1Pi	7	52430336	52430356	7	45980184	45980204	UUUGGUCCCCUUCAACCAGCU	ssc-miR-133a-3p
2Hp	7	52430336	52430356	7	45980184	45980204	UUUGGUCCCCUUCAACCAGCU	ssc-miR-133a-3p
2Pi	7	52430336	52430356	7	45980184	45980204	UUUGGUCCCCUUCAACCAGCU	ssc-miR-133a-3p
3Pi	7	52430336	52430356	7	45980184	45980204	UUUGGUCCCCUUCAACCAGCU	ssc-miR-133a-3p
5Pi	7	52430336	52430356	7	45980184	45980204	UUUGGUCCCCUUCAACCAGCU	ssc-miR-133a-3p
8Hp	7	52430336	52430356	7	45980184	45980204	UUUGGUCCCCUUCAACCAGCU	ssc-miR-133a-3p
8Pi	7	52430336	52430356	7	45980184	45980204	UUUGGUCCCCUUCAACCAGCU	ssc-miR-133a-3p
9Hp	7	52430336	52430356	7	45980184	45980204	UUUGGUCCCCUUCAACCAGCU	ssc-miR-133a-3p
10LW	7	53883677	53883698	7	48345068	48345089	UGGACGGAGAACUGAUAAGGGU	ssc-miR-184
11LW	7	53883677	53883698	7	48345068	48345089	UGGACGGAGAACUGAUAAGGGU	ssc-miR-184
12LW	7	53883677	53883698	7	48345068	48345089	UGGACGGAGAACUGAUAAGGGU	ssc-miR-184
13LW	7	53883677	53883698	7	48345068	48345089	UGGACGGAGAACUGAUAAGGGU	ssc-miR-184
14LW	7	53883677	53883698	7	48345068	48345089	UGGACGGAGAACUGAUAAGGGU	ssc-miR-184
15LW	7	53883677	53883698	7	48345068	48345089	UGGACGGAGAACUGAUAAGGGU	ssc-miR-184
16LW	7	53883677	53883698	7	48345068	48345089	UGGACGGAGAACUGAUAAGGGU	ssc-miR-184
1Hp	7	53883677	53883698	7	48345068	48345089	UGGACGGAGAACUGAUAAGGGU	ssc-miR-184
1Pi	7	53883677	53883698	7	48345068	48345089	UGGACGGAGAACUGAUAAGGGU	ssc-miR-184
2Hp	7	53883677	53883698	7	48345068	48345089	UGGACGGAGAACUGAUAAGGGU	ssc-miR-184
2Pi	7	53883677	53883698	7	48345068	48345089	UGGACGGAGAACUGAUAAGGGU	ssc-miR-184
3Hp	7	53883677	53883698	7	48345068	48345089	UGGACGGAGAACUGAUAAGGGU	ssc-miR-184
3Pi	7	53883677	53883698	7	48345068	48345089	UGGACGGAGAACUGAUAAGGGU	ssc-miR-184
4Hp	7	53883677	53883698	7	48345068	48345089	UGGACGGAGAACUGAUAAGGGU	ssc-miR-184
4Pi	7	53883677	53883698	7	48345068	48345089	UGGACGGAGAACUGAUAAGGGU	ssc-miR-184
5Pi	7	53883677	53883698	7	48345068	48345089	UGGACGGAGAACUGAUAAGGGU	ssc-miR-184
6Pi	7	53883677	53883698	7	48345068	48345089	UGGACGGAGAACUGAUAAGGGU	ssc-miR-184
8Pi	7	53883677	53883698	7	48345068	48345089	UGGACGGAGAACUGAUAAGGGU	ssc-miR-184
9Hp	7	53883677	53883698	7	48345068	48345089	UGGACGGAGAACUGAUAAGGGU	ssc-miR-184
9LW	7	53883677	53883698	7	48345068	48345089	UGGACGGAGAACUGAUAAGGGU	ssc-miR-184
10LW	7	57061914	57061932	7	51569342	51569360	UGGCGUAGAUCACAGACAC	ssc-miR-4331-5p
12LW	7	57061914	57061932	7	51569342	51569360	UGGCGUAGAUCACAGACAC	ssc-miR-4331-5p
14LW	7	57061914	57061932	7	51569342	51569360	UGGCGUAGAUCACAGACAC	ssc-miR-4331-5p
1Pi	7	57061914	57061932	7	51569342	51569360	UGGCGUAGAUCACAGACAC	ssc-miR-4331-5p
4Hp	7	57061914	57061932	7	51569342	51569360	UGGCGUAGAUCACAGACAC	ssc-miR-4331-5p
5Pi	7	57061914	57061932	7	51569342	51569360	UGGCGUAGAUCACAGACAC	ssc-miR-4331-5p
6Pi	7	57061914	57061932	7	51569342	51569360	UGGCGUAGAUCACAGACAC	ssc-miR-4331-5p
10LW	7	59924203	59924224	7	54948462	54948483	UCUUUGGUUAUCUAGCUGUAUG	ssc-miR-9
11LW	7	59924203	59924224	7	54948462	54948483	UCUUUGGUUAUCUAGCUGUAUG	ssc-miR-9
12LW	7	59924203	59924224	7	54948462	54948483	UCUUUGGUUAUCUAGCUGUAUG	ssc-miR-9
13Hp	7	59924203	59924224	7	54948462	54948483	UCUUUGGUUAUCUAGCUGUAUG	ssc-miR-9
13LW	7	59924203	59924224	7	54948462	54948483	UCUUUGGUUAUCUAGCUGUAUG	ssc-miR-9
15LW	7	59924203	59924224	7	54948462	54948483	UCUUUGGUUAUCUAGCUGUAUG	ssc-miR-9
16LW	7	59924203	59924224	7	54948462	54948483	UCUUUGGUUAUCUAGCUGUAUG	ssc-miR-9
1Pi	7	59924203	59924224	7	54948462	54948483	UCUUUGGUUAUCUAGCUGUAUG	ssc-miR-9
2Hp	7	59924203	59924224	7	54948462	54948483	UCUUUGGUUAUCUAGCUGUAUG	ssc-miR-9
2Pi	7	59924203	59924224	7	54948462	54948483	UCUUUGGUUAUCUAGCUGUAUG	ssc-miR-9
4Pi	7	59924203	59924224	7	54948462	54948483	UCUUUGGUUAUCUAGCUGUAUG	ssc-miR-9
5Pi	7	59924203	59924224	7	54948462	54948483	UCUUUGGUUAUCUAGCUGUAUG	ssc-miR-9
6Pi	7	59924203	59924224	7	54948462	54948483	UCUUUGGUUAUCUAGCUGUAUG	ssc-miR-9
8Pi	7	59924203	59924224	7	54948462	54948483	UCUUUGGUUAUCUAGCUGUAUG	ssc-miR-9
14LW	7	59924203	59924225	7	54948462	54948484	UCUUUGGUUAUCUAGCUGUAUGA	ssc-miR-9
1Hp	7	59924203	59924225	7	54948462	54948484	UCUUUGGUUAUCUAGCUGUAUGA	ssc-miR-9
3Hp	7	59924203	59924225	7	54948462	54948484	UCUUUGGUUAUCUAGCUGUAUGA	ssc-miR-9
3Pi	7	59924203	59924225	7	54948462	54948484	UCUUUGGUUAUCUAGCUGUAUGA	ssc-miR-9
4Hp	7	59924203	59924225	7	54948462	54948484	UCUUUGGUUAUCUAGCUGUAUGA	ssc-miR-9
8Hp	7	59924203	59924225	7	54948462	54948484	UCUUUGGUUAUCUAGCUGUAUGA	ssc-miR-9
9Hp	7	59924203	59924225	7	54948462	54948484	UCUUUGGUUAUCUAGCUGUAUGA	ssc-miR-9
9LW	7	59924203	59924225	7	54948462	54948484	UCUUUGGUUAUCUAGCUGUAUGA	ssc-miR-9
15LW	7	69920293	69920309	7	65090667	65090683	CCCGCCUCCUCUCGCCG	NA
3Pi	7	69920293	69920309	7	65090667	65090683	CCCGCCUCCUCUCGCCG	NA
8Pi	7	69920293	69920309	7	65090667	65090683	CCCGCCUCCUCUCGCCG	NA
1Pi	7	105288614	105288634	7	99243612	99243632	UGAGUGUGUGUGUGUGAGUGA	NA
12LW	7	128658348	128658368	7	121193768	121193788	CCCUGAACUAGGGGUCUGGAG	ssc-miR-345-3p
1Hp	7	128658348	128658368	7	121193768	121193788	CCCUGAACUAGGGGUCUGGAG	ssc-miR-345-3p
2Hp	7	128658348	128658368	7	121193768	121193788	CCCUGAACUAGGGGUCUGGAG	ssc-miR-345-3p
4Hp	7	128658348	128658368	7	121193768	121193788	CCCUGAACUAGGGGUCUGGAG	ssc-miR-345-3p
9Hp	7	128658348	128658368	7	121193768	121193788	CCCUGAACUAGGGGUCUGGAG	ssc-miR-345-3p
10LW	7	132069451	132069472	7	121697846	121697867	UUGUACAUGGUAGGCUUUCAUU	ssc-miR-493-5p
11LW	7	132069451	132069472	7	121697846	121697867	UUGUACAUGGUAGGCUUUCAUU	ssc-miR-493-5p
12LW	7	132069451	132069472	7	121697846	121697867	UUGUACAUGGUAGGCUUUCAUU	ssc-miR-493-5p
13LW	7	132069451	132069472	7	121697846	121697867	UUGUACAUGGUAGGCUUUCAUU	ssc-miR-493-5p
14LW	7	132069451	132069472	7	121697846	121697867	UUGUACAUGGUAGGCUUUCAUU	ssc-miR-493-5p
16LW	7	132069451	132069472	7	121697846	121697867	UUGUACAUGGUAGGCUUUCAUU	ssc-miR-493-5p
1Hp	7	132069451	132069472	7	121697846	121697867	UUGUACAUGGUAGGCUUUCAUU	ssc-miR-493-5p
2Hp	7	132069451	132069472	7	121697846	121697867	UUGUACAUGGUAGGCUUUCAUU	ssc-miR-493-5p
2Pi	7	132069451	132069472	7	121697846	121697867	UUGUACAUGGUAGGCUUUCAUU	ssc-miR-493-5p
3Hp	7	132069451	132069472	7	121697846	121697867	UUGUACAUGGUAGGCUUUCAUU	ssc-miR-493-5p
3Pi	7	132069451	132069472	7	121697846	121697867	UUGUACAUGGUAGGCUUUCAUU	ssc-miR-493-5p
4Pi	7	132069451	132069472	7	121697846	121697867	UUGUACAUGGUAGGCUUUCAUU	ssc-miR-493-5p
5Pi	7	132069451	132069472	7	121697846	121697867	UUGUACAUGGUAGGCUUUCAUU	ssc-miR-493-5p
6Pi	7	132069451	132069472	7	121697846	121697867	UUGUACAUGGUAGGCUUUCAUU	ssc-miR-493-5p
8Hp	7	132069451	132069472	7	121697846	121697867	UUGUACAUGGUAGGCUUUCAUU	ssc-miR-493-5p
8Pi	7	132069451	132069472	7	121697846	121697867	UUGUACAUGGUAGGCUUUCAUU	ssc-miR-493-5p
9Hp	7	132069451	132069472	7	121697846	121697867	UUGUACAUGGUAGGCUUUCAUU	ssc-miR-493-5p
13LW	7	132079009	132079029	7	121711143	121711163	UCUUGGAGUAGGUCAUUGGGU	ssc-miR-432-5p
14LW	7	132079009	132079029	7	121711143	121711163	UCUUGGAGUAGGUCAUUGGGU	ssc-miR-432-5p
15LW	7	132079009	132079029	7	121711143	121711163	UCUUGGAGUAGGUCAUUGGGU	ssc-miR-432-5p
16LW	7	132079009	132079029	7	121711143	121711163	UCUUGGAGUAGGUCAUUGGGU	ssc-miR-432-5p
2Pi	7	132079009	132079029	7	121711143	121711163	UCUUGGAGUAGGUCAUUGGGU	ssc-miR-432-5p
4Hp	7	132079009	132079029	7	121711143	121711163	UCUUGGAGUAGGUCAUUGGGU	ssc-miR-432-5p
5Pi	7	132079009	132079029	7	121711143	121711163	UCUUGGAGUAGGUCAUUGGGU	ssc-miR-432-5p
1Pi	7	132079009	132079030	7	121711143	121711164	UCUUGGAGUAGGUCAUUGGGUG	ssc-miR-432-5p
12LW	7	132079009	132079031	7	121711143	121711165	UCUUGGAGUAGGUCAUUGGGUGG	ssc-miR-432-5p
10LW	7	132079242	132079263	7	121711376	121711397	CAUCAUCGUCUCAAAUGAGUCU	ssc-miR-136-3p
13LW	7	132079242	132079263	7	121711376	121711397	CAUCAUCGUCUCAAAUGAGUCU	ssc-miR-136-3p
16LW	7	132079242	132079263	7	121711376	121711397	CAUCAUCGUCUCAAAUGAGUCU	ssc-miR-136-3p
3Pi	7	132079242	132079263	7	121711376	121711397	CAUCAUCGUCUCAAAUGAGUCU	ssc-miR-136-3p
4Pi	7	132079242	132079263	7	121711376	121711397	CAUCAUCGUCUCAAAUGAGUCU	ssc-miR-136-3p
5Pi	7	132079242	132079263	7	121711376	121711397	CAUCAUCGUCUCAAAUGAGUCU	ssc-miR-136-3p
8Hp	7	132079242	132079263	7	121711376	121711397	CAUCAUCGUCUCAAAUGAGUCU	ssc-miR-136-3p
10LW	7	132099605	132099626	7	121709688	121709709	UCGGAUCCGUCUGAGCUUGGCU	ssc-miR-127
11LW	7	132099605	132099626	7	121709688	121709709	UCGGAUCCGUCUGAGCUUGGCU	ssc-miR-127
12LW	7	132099605	132099626	7	121709688	121709709	UCGGAUCCGUCUGAGCUUGGCU	ssc-miR-127
13Hp	7	132099605	132099626	7	121709688	121709709	UCGGAUCCGUCUGAGCUUGGCU	ssc-miR-127
13LW	7	132099605	132099626	7	121709688	121709709	UCGGAUCCGUCUGAGCUUGGCU	ssc-miR-127
14LW	7	132099605	132099626	7	121709688	121709709	UCGGAUCCGUCUGAGCUUGGCU	ssc-miR-127
15LW	7	132099605	132099626	7	121709688	121709709	UCGGAUCCGUCUGAGCUUGGCU	ssc-miR-127
16LW	7	132099605	132099626	7	121709688	121709709	UCGGAUCCGUCUGAGCUUGGCU	ssc-miR-127
1Hp	7	132099605	132099626	7	121709688	121709709	UCGGAUCCGUCUGAGCUUGGCU	ssc-miR-127
1Pi	7	132099605	132099626	7	121709688	121709709	UCGGAUCCGUCUGAGCUUGGCU	ssc-miR-127
2Hp	7	132099605	132099626	7	121709688	121709709	UCGGAUCCGUCUGAGCUUGGCU	ssc-miR-127
2Pi	7	132099605	132099626	7	121709688	121709709	UCGGAUCCGUCUGAGCUUGGCU	ssc-miR-127
3Hp	7	132099605	132099626	7	121709688	121709709	UCGGAUCCGUCUGAGCUUGGCU	ssc-miR-127
3Pi	7	132099605	132099626	7	121709688	121709709	UCGGAUCCGUCUGAGCUUGGCU	ssc-miR-127
4Hp	7	132099605	132099626	7	121709688	121709709	UCGGAUCCGUCUGAGCUUGGCU	ssc-miR-127
4Pi	7	132099605	132099626	7	121709688	121709709	UCGGAUCCGUCUGAGCUUGGCU	ssc-miR-127
5Pi	7	132099605	132099626	7	121709688	121709709	UCGGAUCCGUCUGAGCUUGGCU	ssc-miR-127
6Pi	7	132099605	132099626	7	121709688	121709709	UCGGAUCCGUCUGAGCUUGGCU	ssc-miR-127
8Hp	7	132099605	132099626	7	121709688	121709709	UCGGAUCCGUCUGAGCUUGGCU	ssc-miR-127
8Pi	7	132099605	132099626	7	121709688	121709709	UCGGAUCCGUCUGAGCUUGGCU	ssc-miR-127
9Hp	7	132099605	132099626	7	121709688	121709709	UCGGAUCCGUCUGAGCUUGGCU	ssc-miR-127
9LW	7	132099605	132099626	7	121709688	121709709	UCGGAUCCGUCUGAGCUUGGCU	ssc-miR-127
13Hp	7	134466337	134466353	7	46723924	46723940	CUCUCGGCGCCCCCUCG	NA
13LW	7	134466337	134466353	7	46723924	46723940	CUCUCGGCGCCCCCUCG	NA
1Hp	7	134466337	134466353	7	46723924	46723940	CUCUCGGCGCCCCCUCG	NA
2Hp	7	134466337	134466353	7	46723924	46723940	CUCUCGGCGCCCCCUCG	NA
3Hp	7	134466337	134466353	7	46723924	46723940	CUCUCGGCGCCCCCUCG	NA
4Pi	7	134466337	134466353	7	46723924	46723940	CUCUCGGCGCCCCCUCG	NA
8Hp	7	134466337	134466353	7	46723924	46723940	CUCUCGGCGCCCCCUCG	NA
9LW	7	134466337	134466353	7	46723924	46723940	CUCUCGGCGCCCCCUCG	NA
10LW	8	4277286	4277306	8	3030982	3031002	UUCAACGGGUAUUUAUUGAGC	ssc-miR-95
11LW	8	4277286	4277306	8	3030982	3031002	UUCAACGGGUAUUUAUUGAGC	ssc-miR-95
12LW	8	4277286	4277306	8	3030982	3031002	UUCAACGGGUAUUUAUUGAGC	ssc-miR-95
13Hp	8	4277286	4277306	8	3030982	3031002	UUCAACGGGUAUUUAUUGAGC	ssc-miR-95
13LW	8	4277286	4277306	8	3030982	3031002	UUCAACGGGUAUUUAUUGAGC	ssc-miR-95
14LW	8	4277286	4277306	8	3030982	3031002	UUCAACGGGUAUUUAUUGAGC	ssc-miR-95
15LW	8	4277286	4277306	8	3030982	3031002	UUCAACGGGUAUUUAUUGAGC	ssc-miR-95
16LW	8	4277286	4277306	8	3030982	3031002	UUCAACGGGUAUUUAUUGAGC	ssc-miR-95
1Hp	8	4277286	4277306	8	3030982	3031002	UUCAACGGGUAUUUAUUGAGC	ssc-miR-95
1Pi	8	4277286	4277306	8	3030982	3031002	UUCAACGGGUAUUUAUUGAGC	ssc-miR-95
2Hp	8	4277286	4277306	8	3030982	3031002	UUCAACGGGUAUUUAUUGAGC	ssc-miR-95
2Pi	8	4277286	4277306	8	3030982	3031002	UUCAACGGGUAUUUAUUGAGC	ssc-miR-95
3Hp	8	4277286	4277306	8	3030982	3031002	UUCAACGGGUAUUUAUUGAGC	ssc-miR-95
3Pi	8	4277286	4277306	8	3030982	3031002	UUCAACGGGUAUUUAUUGAGC	ssc-miR-95
4Hp	8	4277286	4277306	8	3030982	3031002	UUCAACGGGUAUUUAUUGAGC	ssc-miR-95
4Pi	8	4277286	4277306	8	3030982	3031002	UUCAACGGGUAUUUAUUGAGC	ssc-miR-95
5Pi	8	4277286	4277306	8	3030982	3031002	UUCAACGGGUAUUUAUUGAGC	ssc-miR-95
6Pi	8	4277286	4277306	8	3030982	3031002	UUCAACGGGUAUUUAUUGAGC	ssc-miR-95
8Hp	8	4277286	4277306	8	3030982	3031002	UUCAACGGGUAUUUAUUGAGC	ssc-miR-95
8Pi	8	4277286	4277306	8	3030982	3031002	UUCAACGGGUAUUUAUUGAGC	ssc-miR-95
9Hp	8	4277286	4277306	8	3030982	3031002	UUCAACGGGUAUUUAUUGAGC	ssc-miR-95
9LW	8	4277286	4277306	8	3030982	3031002	UUCAACGGGUAUUUAUUGAGC	ssc-miR-95
10LW	8	15443815	15443835	8	15047611	15047631	UUGUGCUUGAUCUAACCAUGU	ssc-miR-218-5p
11LW	8	15443815	15443835	8	15047611	15047631	UUGUGCUUGAUCUAACCAUGU	ssc-miR-218-5p
12LW	8	15443815	15443835	8	15047611	15047631	UUGUGCUUGAUCUAACCAUGU	ssc-miR-218-5p
13Hp	8	15443815	15443835	8	15047611	15047631	UUGUGCUUGAUCUAACCAUGU	ssc-miR-218-5p
13LW	8	15443815	15443835	8	15047611	15047631	UUGUGCUUGAUCUAACCAUGU	ssc-miR-218-5p
14LW	8	15443815	15443835	8	15047611	15047631	UUGUGCUUGAUCUAACCAUGU	ssc-miR-218-5p
15LW	8	15443815	15443835	8	15047611	15047631	UUGUGCUUGAUCUAACCAUGU	ssc-miR-218-5p
16LW	8	15443815	15443835	8	15047611	15047631	UUGUGCUUGAUCUAACCAUGU	ssc-miR-218-5p
1Hp	8	15443815	15443835	8	15047611	15047631	UUGUGCUUGAUCUAACCAUGU	ssc-miR-218-5p
1Pi	8	15443815	15443835	8	15047611	15047631	UUGUGCUUGAUCUAACCAUGU	ssc-miR-218-5p
2Hp	8	15443815	15443835	8	15047611	15047631	UUGUGCUUGAUCUAACCAUGU	ssc-miR-218-5p
2Pi	8	15443815	15443835	8	15047611	15047631	UUGUGCUUGAUCUAACCAUGU	ssc-miR-218-5p
3Hp	8	15443815	15443835	8	15047611	15047631	UUGUGCUUGAUCUAACCAUGU	ssc-miR-218-5p
3Pi	8	15443815	15443835	8	15047611	15047631	UUGUGCUUGAUCUAACCAUGU	ssc-miR-218-5p
4Hp	8	15443815	15443835	8	15047611	15047631	UUGUGCUUGAUCUAACCAUGU	ssc-miR-218-5p
4Pi	8	15443815	15443835	8	15047611	15047631	UUGUGCUUGAUCUAACCAUGU	ssc-miR-218-5p
5Pi	8	15443815	15443835	8	15047611	15047631	UUGUGCUUGAUCUAACCAUGU	ssc-miR-218-5p
6Pi	8	15443815	15443835	8	15047611	15047631	UUGUGCUUGAUCUAACCAUGU	ssc-miR-218-5p
8Hp	8	15443815	15443835	8	15047611	15047631	UUGUGCUUGAUCUAACCAUGU	ssc-miR-218-5p
8Pi	8	15443815	15443835	8	15047611	15047631	UUGUGCUUGAUCUAACCAUGU	ssc-miR-218-5p
9Hp	8	15443815	15443835	8	15047611	15047631	UUGUGCUUGAUCUAACCAUGU	ssc-miR-218-5p
9LW	8	15443815	15443835	8	15047611	15047631	UUGUGCUUGAUCUAACCAUGU	ssc-miR-218-5p
12LW	8	31672509	31672530	8	30192330	30192351	CACGCUCAUGCACACACCCACA	ssc-miR-574-3p
13Hp	8	31672509	31672530	8	30192330	30192351	CACGCUCAUGCACACACCCACA	ssc-miR-574-3p
14LW	8	31672509	31672530	8	30192330	30192351	CACGCUCAUGCACACACCCACA	ssc-miR-574-3p
15LW	8	31672509	31672530	8	30192330	30192351	CACGCUCAUGCACACACCCACA	ssc-miR-574-3p
16LW	8	31672509	31672530	8	30192330	30192351	CACGCUCAUGCACACACCCACA	ssc-miR-574-3p
1Hp	8	31672509	31672530	8	30192330	30192351	CACGCUCAUGCACACACCCACA	ssc-miR-574-3p
1Pi	8	31672509	31672530	8	30192330	30192351	CACGCUCAUGCACACACCCACA	ssc-miR-574-3p
3Hp	8	31672509	31672530	8	30192330	30192351	CACGCUCAUGCACACACCCACA	ssc-miR-574-3p
3Pi	8	31672509	31672530	8	30192330	30192351	CACGCUCAUGCACACACCCACA	ssc-miR-574-3p
4Hp	8	31672509	31672530	8	30192330	30192351	CACGCUCAUGCACACACCCACA	ssc-miR-574-3p
4Pi	8	31672509	31672530	8	30192330	30192351	CACGCUCAUGCACACACCCACA	ssc-miR-574-3p
5Pi	8	31672509	31672530	8	30192330	30192351	CACGCUCAUGCACACACCCACA	ssc-miR-574-3p
6Pi	8	31672509	31672530	8	30192330	30192351	CACGCUCAUGCACACACCCACA	ssc-miR-574-3p
8Hp	8	31672509	31672530	8	30192330	30192351	CACGCUCAUGCACACACCCACA	ssc-miR-574-3p
8Pi	8	31672509	31672530	8	30192330	30192351	CACGCUCAUGCACACACCCACA	ssc-miR-574-3p
9Hp	8	31672509	31672530	8	30192330	30192351	CACGCUCAUGCACACACCCACA	ssc-miR-574-3p
9LW	8	31672509	31672530	8	30192330	30192351	CACGCUCAUGCACACACCCACA	ssc-miR-574-3p
10LW	8	122371914	122371935	8	114110670	114110691	UCUGUGAACUAGAAACCUCUGG	ssc-miR-9843-3p
11LW	8	122371914	122371935	8	114110670	114110691	UCUGUGAACUAGAAACCUCUGG	ssc-miR-9843-3p
12LW	8	122371914	122371935	8	114110670	114110691	UCUGUGAACUAGAAACCUCUGG	ssc-miR-9843-3p
13LW	8	122371914	122371935	8	114110670	114110691	UCUGUGAACUAGAAACCUCUGG	ssc-miR-9843-3p
14LW	8	122371914	122371935	8	114110670	114110691	UCUGUGAACUAGAAACCUCUGG	ssc-miR-9843-3p
15LW	8	122371914	122371935	8	114110670	114110691	UCUGUGAACUAGAAACCUCUGG	ssc-miR-9843-3p
16LW	8	122371914	122371935	8	114110670	114110691	UCUGUGAACUAGAAACCUCUGG	ssc-miR-9843-3p
1Hp	8	122371914	122371935	8	114110670	114110691	UCUGUGAACUAGAAACCUCUGG	ssc-miR-9843-3p
1Pi	8	122371914	122371935	8	114110670	114110691	UCUGUGAACUAGAAACCUCUGG	ssc-miR-9843-3p
2Hp	8	122371914	122371935	8	114110670	114110691	UCUGUGAACUAGAAACCUCUGG	ssc-miR-9843-3p
2Pi	8	122371914	122371935	8	114110670	114110691	UCUGUGAACUAGAAACCUCUGG	ssc-miR-9843-3p
3Hp	8	122371914	122371935	8	114110670	114110691	UCUGUGAACUAGAAACCUCUGG	ssc-miR-9843-3p
4Hp	8	122371914	122371935	8	114110670	114110691	UCUGUGAACUAGAAACCUCUGG	ssc-miR-9843-3p
4Pi	8	122371914	122371935	8	114110670	114110691	UCUGUGAACUAGAAACCUCUGG	ssc-miR-9843-3p
5Pi	8	122371914	122371935	8	114110670	114110691	UCUGUGAACUAGAAACCUCUGG	ssc-miR-9843-3p
6Pi	8	122371914	122371935	8	114110670	114110691	UCUGUGAACUAGAAACCUCUGG	ssc-miR-9843-3p
8Hp	8	122371914	122371935	8	114110670	114110691	UCUGUGAACUAGAAACCUCUGG	ssc-miR-9843-3p
8Pi	8	122371914	122371935	8	114110670	114110691	UCUGUGAACUAGAAACCUCUGG	ssc-miR-9843-3p
9Hp	8	122371914	122371935	8	114110670	114110691	UCUGUGAACUAGAAACCUCUGG	ssc-miR-9843-3p
9LW	8	122371914	122371935	8	114110670	114110691	UCUGUGAACUAGAAACCUCUGG	ssc-miR-9843-3p
4Hp	8	145570448	145570470	8	136272052	136272074	AGCUGGACUCCGUCUCUUCCUUU	NA
10LW	9	7935674	7935696	9	7175353	7175375	UCUACAGUGCACGUGUCUCCAGU	ssc-miR-139-5p
11LW	9	7935674	7935696	9	7175353	7175375	UCUACAGUGCACGUGUCUCCAGU	ssc-miR-139-5p
12LW	9	7935674	7935696	9	7175353	7175375	UCUACAGUGCACGUGUCUCCAGU	ssc-miR-139-5p
13Hp	9	7935674	7935696	9	7175353	7175375	UCUACAGUGCACGUGUCUCCAGU	ssc-miR-139-5p
13LW	9	7935674	7935696	9	7175353	7175375	UCUACAGUGCACGUGUCUCCAGU	ssc-miR-139-5p
14LW	9	7935674	7935696	9	7175353	7175375	UCUACAGUGCACGUGUCUCCAGU	ssc-miR-139-5p
15LW	9	7935674	7935696	9	7175353	7175375	UCUACAGUGCACGUGUCUCCAGU	ssc-miR-139-5p
16LW	9	7935674	7935696	9	7175353	7175375	UCUACAGUGCACGUGUCUCCAGU	ssc-miR-139-5p
1Hp	9	7935674	7935696	9	7175353	7175375	UCUACAGUGCACGUGUCUCCAGU	ssc-miR-139-5p
1Pi	9	7935674	7935696	9	7175353	7175375	UCUACAGUGCACGUGUCUCCAGU	ssc-miR-139-5p
2Hp	9	7935674	7935696	9	7175353	7175375	UCUACAGUGCACGUGUCUCCAGU	ssc-miR-139-5p
2Pi	9	7935674	7935696	9	7175353	7175375	UCUACAGUGCACGUGUCUCCAGU	ssc-miR-139-5p
3Hp	9	7935674	7935696	9	7175353	7175375	UCUACAGUGCACGUGUCUCCAGU	ssc-miR-139-5p
3Pi	9	7935674	7935696	9	7175353	7175375	UCUACAGUGCACGUGUCUCCAGU	ssc-miR-139-5p
4Hp	9	7935674	7935696	9	7175353	7175375	UCUACAGUGCACGUGUCUCCAGU	ssc-miR-139-5p
4Pi	9	7935674	7935696	9	7175353	7175375	UCUACAGUGCACGUGUCUCCAGU	ssc-miR-139-5p
5Pi	9	7935674	7935696	9	7175353	7175375	UCUACAGUGCACGUGUCUCCAGU	ssc-miR-139-5p
6Pi	9	7935674	7935696	9	7175353	7175375	UCUACAGUGCACGUGUCUCCAGU	ssc-miR-139-5p
8Hp	9	7935674	7935696	9	7175353	7175375	UCUACAGUGCACGUGUCUCCAGU	ssc-miR-139-5p
8Pi	9	7935674	7935696	9	7175353	7175375	UCUACAGUGCACGUGUCUCCAGU	ssc-miR-139-5p
9Hp	9	7935674	7935696	9	7175353	7175375	UCUACAGUGCACGUGUCUCCAGU	ssc-miR-139-5p
9LW	9	7935674	7935696	9	7175353	7175375	UCUACAGUGCACGUGUCUCCAGU	ssc-miR-139-5p
14LW	9	10800206	10800226	9	9581959	9581979	CCUCUGGGCCCUUCCUCCAGC	ssc-miR-326
15LW	9	10800207	10800226	9	9581960	9581979	CCUCUGGGCCCUUCCUCCAG	ssc-miR-326
1Pi	9	10800207	10800226	9	9581960	9581979	CCUCUGGGCCCUUCCUCCAG	ssc-miR-326
12LW	9	10800209	10800226	9	9581962	9581979	CCUCUGGGCCCUUCCUCC	ssc-miR-326
16LW	9	10800209	10800226	9	9581962	9581979	CCUCUGGGCCCUUCCUCC	ssc-miR-326
1Hp	9	10800209	10800226	9	9581962	9581979	CCUCUGGGCCCUUCCUCC	ssc-miR-326
2Pi	9	10800209	10800226	9	9581962	9581979	CCUCUGGGCCCUUCCUCC	ssc-miR-326
4Hp	9	10800209	10800226	9	9581962	9581979	CCUCUGGGCCCUUCCUCC	ssc-miR-326
10LW	9	10817679	10817700	9	9629462	9629483	CUUCAGUGAUGACACGAUGACG	NA
11LW	9	10817679	10817700	9	9629462	9629483	CUUCAGUGAUGACACGAUGACG	NA
12LW	9	10817679	10817700	9	9629462	9629483	CUUCAGUGAUGACACGAUGACG	NA
13LW	9	10817679	10817700	9	9629462	9629483	CUUCAGUGAUGACACGAUGACG	NA
14LW	9	10817679	10817700	9	9629462	9629483	CUUCAGUGAUGACACGAUGACG	NA
16LW	9	10817679	10817700	9	9629462	9629483	CUUCAGUGAUGACACGAUGACG	NA
1Pi	9	10817679	10817700	9	9629462	9629483	CUUCAGUGAUGACACGAUGACG	NA
2Pi	9	10817679	10817700	9	9629462	9629483	CUUCAGUGAUGACACGAUGACG	NA
4Hp	9	10817679	10817700	9	9629462	9629483	CUUCAGUGAUGACACGAUGACG	NA
5Pi	9	10817679	10817700	9	9629462	9629483	CUUCAGUGAUGACACGAUGACG	NA
9Hp	9	10817679	10817700	9	9629462	9629483	CUUCAGUGAUGACACGAUGACG	NA
9LW	9	10817679	10817700	9	9629462	9629483	CUUCAGUGAUGACACGAUGACG	NA
12LW	9	15120529	15120551	9	13780223	13780245	AAGGAGCUUACAAUCUAGCUGGG	ssc-miR-708-5p
14LW	9	15120529	15120551	9	13780223	13780245	AAGGAGCUUACAAUCUAGCUGGG	ssc-miR-708-5p
4Pi	9	15120529	15120551	9	13780223	13780245	AAGGAGCUUACAAUCUAGCUGGG	ssc-miR-708-5p
5Pi	9	15120529	15120551	9	13780223	13780245	AAGGAGCUUACAAUCUAGCUGGG	ssc-miR-708-5p
9LW	9	15120529	15120551	9	13780223	13780245	AAGGAGCUUACAAUCUAGCUGGG	ssc-miR-708-5p
14LW	9	44166918	44166940	9	39280289	39280311	AGGCAGUGUAGUUAGCUGAUUGC	ssc-miR-34c
1Hp	9	44166918	44166940	9	39280289	39280311	AGGCAGUGUAGUUAGCUGAUUGC	ssc-miR-34c
1Pi	9	44166918	44166940	9	39280289	39280311	AGGCAGUGUAGUUAGCUGAUUGC	ssc-miR-34c
2Hp	9	44166918	44166940	9	39280289	39280311	AGGCAGUGUAGUUAGCUGAUUGC	ssc-miR-34c
2Pi	9	44166918	44166940	9	39280289	39280311	AGGCAGUGUAGUUAGCUGAUUGC	ssc-miR-34c
16LW	9	44166920	44166940	9	39280289	39280311	AGGCAGUGUAGUUAGCUGAUU	ssc-miR-34c
8Hp	9	44166920	44166940	9	39280289	39280311	AGGCAGUGUAGUUAGCUGAUU	ssc-miR-34c
10LW	9	54334959	54334979	9	39280289	39280311	UCCCUGAGACCCUAACUUGUG	ssc-miR-125b
11LW	9	54334959	54334979	9	39280289	39280311	UCCCUGAGACCCUAACUUGUG	ssc-miR-125b
12LW	9	54334959	54334979	9	39280289	39280311	UCCCUGAGACCCUAACUUGUG	ssc-miR-125b
13Hp	9	54334959	54334979	9	39280289	39280311	UCCCUGAGACCCUAACUUGUG	ssc-miR-125b
13LW	9	54334959	54334979	9	39280289	39280311	UCCCUGAGACCCUAACUUGUG	ssc-miR-125b
14LW	9	54334959	54334979	9	39280289	39280311	UCCCUGAGACCCUAACUUGUG	ssc-miR-125b
15LW	9	54334959	54334979	9	39280289	39280311	UCCCUGAGACCCUAACUUGUG	ssc-miR-125b
16LW	9	54334959	54334979	9	39280289	39280311	UCCCUGAGACCCUAACUUGUG	ssc-miR-125b
1Pi	9	54334959	54334979	9	39280289	39280311	UCCCUGAGACCCUAACUUGUG	ssc-miR-125b
2Hp	9	54334959	54334979	9	39280289	39280311	UCCCUGAGACCCUAACUUGUG	ssc-miR-125b
2Pi	9	54334959	54334979	9	39280289	39280311	UCCCUGAGACCCUAACUUGUG	ssc-miR-125b
3Hp	9	54334959	54334979	9	39280289	39280311	UCCCUGAGACCCUAACUUGUG	ssc-miR-125b
3Pi	9	54334959	54334979	9	39280289	39280311	UCCCUGAGACCCUAACUUGUG	ssc-miR-125b
4Pi	9	54334959	54334979	9	39280289	39280311	UCCCUGAGACCCUAACUUGUG	ssc-miR-125b
5Pi	9	54334959	54334979	9	39280289	39280311	UCCCUGAGACCCUAACUUGUG	ssc-miR-125b
6Pi	9	54334959	54334979	9	39280289	39280311	UCCCUGAGACCCUAACUUGUG	ssc-miR-125b
8Hp	9	54334959	54334979	9	39280289	39280311	UCCCUGAGACCCUAACUUGUG	ssc-miR-125b
8Pi	9	54334959	54334979	9	39280289	39280311	UCCCUGAGACCCUAACUUGUG	ssc-miR-125b
9Hp	9	54334959	54334979	9	39280289	39280311	UCCCUGAGACCCUAACUUGUG	ssc-miR-125b
9LW	9	54334959	54334979	9	39280289	39280311	UCCCUGAGACCCUAACUUGUG	ssc-miR-125b
1Hp	9	54334960	54334979	9	39280289	39280311	UCCCUGAGACCCUAACUUGU	ssc-miR-125b
4Hp	9	54334960	54334979	9	39280289	39280311	UCCCUGAGACCCUAACUUGU	ssc-miR-125b
10LW	9	54378110	54378131	9	49152637	49152658	UGAGGUAGUAGGUUGUAUAGUU	ssc-let-7a
11LW	9	54378110	54378131	9	49152637	49152658	UGAGGUAGUAGGUUGUAUAGUU	ssc-let-7a
12LW	9	54378110	54378131	9	49152637	49152658	UGAGGUAGUAGGUUGUAUAGUU	ssc-let-7a
13Hp	9	54378110	54378131	9	49152637	49152658	UGAGGUAGUAGGUUGUAUAGUU	ssc-let-7a
13LW	9	54378110	54378131	9	49152637	49152658	UGAGGUAGUAGGUUGUAUAGUU	ssc-let-7a
14LW	9	54378110	54378131	9	49152637	49152658	UGAGGUAGUAGGUUGUAUAGUU	ssc-let-7a
15LW	9	54378110	54378131	9	49152637	49152658	UGAGGUAGUAGGUUGUAUAGUU	ssc-let-7a
16LW	9	54378110	54378131	9	49152637	49152658	UGAGGUAGUAGGUUGUAUAGUU	ssc-let-7a
1Hp	9	54378110	54378131	9	49152637	49152658	UGAGGUAGUAGGUUGUAUAGUU	ssc-let-7a
1Pi	9	54378110	54378131	9	49152637	49152658	UGAGGUAGUAGGUUGUAUAGUU	ssc-let-7a
2Hp	9	54378110	54378131	9	49152637	49152658	UGAGGUAGUAGGUUGUAUAGUU	ssc-let-7a
2Pi	9	54378110	54378131	9	49152637	49152658	UGAGGUAGUAGGUUGUAUAGUU	ssc-let-7a
3Hp	9	54378110	54378131	9	49152637	49152658	UGAGGUAGUAGGUUGUAUAGUU	ssc-let-7a
3Pi	9	54378110	54378131	9	49152637	49152658	UGAGGUAGUAGGUUGUAUAGUU	ssc-let-7a
4Hp	9	54378110	54378131	9	49152637	49152658	UGAGGUAGUAGGUUGUAUAGUU	ssc-let-7a
4Pi	9	54378110	54378131	9	49152637	49152658	UGAGGUAGUAGGUUGUAUAGUU	ssc-let-7a
5Pi	9	54378110	54378131	9	49152637	49152658	UGAGGUAGUAGGUUGUAUAGUU	ssc-let-7a
6Pi	9	54378110	54378131	9	49152637	49152658	UGAGGUAGUAGGUUGUAUAGUU	ssc-let-7a
8Hp	9	54378110	54378131	9	49152637	49152658	UGAGGUAGUAGGUUGUAUAGUU	ssc-let-7a
8Pi	9	54378110	54378131	9	49152637	49152658	UGAGGUAGUAGGUUGUAUAGUU	ssc-let-7a
9Hp	9	54378110	54378131	9	49152637	49152658	UGAGGUAGUAGGUUGUAUAGUU	ssc-let-7a
9LW	9	54378110	54378131	9	49152637	49152658	UGAGGUAGUAGGUUGUAUAGUU	ssc-let-7a
10LW	9	54383425	54383446	9	49157952	49157973	AACCCGUAGAUCCGAACUUGUG	ssc-miR-100
11LW	9	54383425	54383446	9	49157952	49157973	AACCCGUAGAUCCGAACUUGUG	ssc-miR-100
12LW	9	54383425	54383446	9	49157952	49157973	AACCCGUAGAUCCGAACUUGUG	ssc-miR-100
13Hp	9	54383425	54383446	9	49157952	49157973	AACCCGUAGAUCCGAACUUGUG	ssc-miR-100
13LW	9	54383425	54383446	9	49157952	49157973	AACCCGUAGAUCCGAACUUGUG	ssc-miR-100
14LW	9	54383425	54383446	9	49157952	49157973	AACCCGUAGAUCCGAACUUGUG	ssc-miR-100
15LW	9	54383425	54383446	9	49157952	49157973	AACCCGUAGAUCCGAACUUGUG	ssc-miR-100
16LW	9	54383425	54383446	9	49157952	49157973	AACCCGUAGAUCCGAACUUGUG	ssc-miR-100
1Hp	9	54383425	54383446	9	49157952	49157973	AACCCGUAGAUCCGAACUUGUG	ssc-miR-100
1Pi	9	54383425	54383446	9	49157952	49157973	AACCCGUAGAUCCGAACUUGUG	ssc-miR-100
2Hp	9	54383425	54383446	9	49157952	49157973	AACCCGUAGAUCCGAACUUGUG	ssc-miR-100
2Pi	9	54383425	54383446	9	49157952	49157973	AACCCGUAGAUCCGAACUUGUG	ssc-miR-100
3Hp	9	54383425	54383446	9	49157952	49157973	AACCCGUAGAUCCGAACUUGUG	ssc-miR-100
3Pi	9	54383425	54383446	9	49157952	49157973	AACCCGUAGAUCCGAACUUGUG	ssc-miR-100
4Hp	9	54383425	54383446	9	49157952	49157973	AACCCGUAGAUCCGAACUUGUG	ssc-miR-100
4Pi	9	54383425	54383446	9	49157952	49157973	AACCCGUAGAUCCGAACUUGUG	ssc-miR-100
5Pi	9	54383425	54383446	9	49157952	49157973	AACCCGUAGAUCCGAACUUGUG	ssc-miR-100
6Pi	9	54383425	54383446	9	49157952	49157973	AACCCGUAGAUCCGAACUUGUG	ssc-miR-100
8Hp	9	54383425	54383446	9	49157952	49157973	AACCCGUAGAUCCGAACUUGUG	ssc-miR-100
8Pi	9	54383425	54383446	9	49157952	49157973	AACCCGUAGAUCCGAACUUGUG	ssc-miR-100
9Hp	9	54383425	54383446	9	49157952	49157973	AACCCGUAGAUCCGAACUUGUG	ssc-miR-100
9LW	9	54383425	54383446	9	49157952	49157973	AACCCGUAGAUCCGAACUUGUG	ssc-miR-100
12LW	9	65076947	65076963	9	58647899	58647915	ACCCCGGCCUCGCCUCC	NA
3Hp	9	65076947	65076963	9	58647899	58647915	ACCCCGGCCUCGCCUCC	NA
4Hp	9	65076947	65076963	9	58647899	58647915	ACCCCGGCCUCGCCUCC	NA
6Pi	9	65076947	65076963	9	58647899	58647915	ACCCCGGCCUCGCCUCC	NA
14LW	9	72339144	72339166	9	66118692	66118714	UAUGGCUUUUCAUUCCUAUGUGA	ssc-miR-135
1Hp	9	72339144	72339166	9	66118692	66118714	UAUGGCUUUUCAUUCCUAUGUGA	ssc-miR-135
1Pi	9	72339144	72339166	9	66118692	66118714	UAUGGCUUUUCAUUCCUAUGUGA	ssc-miR-135
2Pi	9	72339144	72339166	9	66118692	66118714	UAUGGCUUUUCAUUCCUAUGUGA	ssc-miR-135
16LW	9	72339145	72339166	9	66118693	66118714	UAUGGCUUUUCAUUCCUAUGUG	ssc-miR-135
16LW	9	72461654	72461675	9	66118693	66118714	UAUGGCUUUUCAUUCCUAUGUG	ssc-miR-135
14LW	9	72461654	72461676	9	66118692	66118714	UAUGGCUUUUCAUUCCUAUGUGA	ssc-miR-135
1Hp	9	72461654	72461676	9	66118692	66118714	UAUGGCUUUUCAUUCCUAUGUGA	ssc-miR-135
1Pi	9	72461654	72461676	9	66118692	66118714	UAUGGCUUUUCAUUCCUAUGUGA	ssc-miR-135
2Pi	9	72461654	72461676	9	66118692	66118714	UAUGGCUUUUCAUUCCUAUGUGA	ssc-miR-135
10LW	9	126099479	126099500	9	114528010	114528031	ACAGCAGGCACAGACAGGCAGU	ssc-miR-214-3p
11LW	9	126099479	126099500	9	114528010	114528031	ACAGCAGGCACAGACAGGCAGU	ssc-miR-214-3p
12LW	9	126099479	126099500	9	114528010	114528031	ACAGCAGGCACAGACAGGCAGU	ssc-miR-214-3p
13LW	9	126099479	126099500	9	114528010	114528031	ACAGCAGGCACAGACAGGCAGU	ssc-miR-214-3p
14LW	9	126099479	126099500	9	114528010	114528031	ACAGCAGGCACAGACAGGCAGU	ssc-miR-214-3p
15LW	9	126099479	126099500	9	114528010	114528031	ACAGCAGGCACAGACAGGCAGU	ssc-miR-214-3p
16LW	9	126099479	126099500	9	114528010	114528031	ACAGCAGGCACAGACAGGCAGU	ssc-miR-214-3p
1Pi	9	126099479	126099500	9	114528010	114528031	ACAGCAGGCACAGACAGGCAGU	ssc-miR-214-3p
2Pi	9	126099479	126099500	9	114528010	114528031	ACAGCAGGCACAGACAGGCAGU	ssc-miR-214-3p
3Pi	9	126099479	126099500	9	114528010	114528031	ACAGCAGGCACAGACAGGCAGU	ssc-miR-214-3p
4Pi	9	126099479	126099500	9	114528010	114528031	ACAGCAGGCACAGACAGGCAGU	ssc-miR-214-3p
5Pi	9	126099479	126099500	9	114528010	114528031	ACAGCAGGCACAGACAGGCAGU	ssc-miR-214-3p
6Pi	9	126099479	126099500	9	114528010	114528031	ACAGCAGGCACAGACAGGCAGU	ssc-miR-214-3p
8Pi	9	126099479	126099500	9	114528010	114528031	ACAGCAGGCACAGACAGGCAGU	ssc-miR-214-3p
9LW	9	126099479	126099500	9	114528010	114528031	ACAGCAGGCACAGACAGGCAGU	ssc-miR-214-3p
11LW	9	146808332	146808354	9	133517118	133517140	UCCUUCAUUCCACCGGAGUCUGU	ssc-miR-205
13Hp	9	146808332	146808354	9	133517118	133517140	UCCUUCAUUCCACCGGAGUCUGU	ssc-miR-205
1Pi	9	146808332	146808354	9	133517118	133517140	UCCUUCAUUCCACCGGAGUCUGU	ssc-miR-205
2Hp	9	146808332	146808354	9	133517118	133517140	UCCUUCAUUCCACCGGAGUCUGU	ssc-miR-205
3Pi	9	146808332	146808354	9	133517118	133517140	UCCUUCAUUCCACCGGAGUCUGU	ssc-miR-205
8Hp	9	146808332	146808354	9	133517118	133517140	UCCUUCAUUCCACCGGAGUCUGU	ssc-miR-205
9LW	9	146808332	146808354	9	133517118	133517140	UCCUUCAUUCCACCGGAGUCUGU	ssc-miR-205
9Hp	9	146808333	146808354	9	133517119	133517140	UCCUUCAUUCCACCGGAGUCUG	ssc-miR-205
14LW	9	148552488	148552509	9	135019129	135019150	CUAGCACCAUUUGAAAUCAGUG	ssc-miR-29b
5Pi	9	148552488	148552509	9	135019129	135019150	CUAGCACCAUUUGAAAUCAGUG	ssc-miR-29b
9LW	9	148552488	148552509	9	135019129	135019150	CUAGCACCAUUUGAAAUCAGUG	ssc-miR-29b
10LW	9	148552489	148552511	9	135019130	135019152	UAGCACCAUUUGAAAUCAGUGUU	ssc-miR-29b
11LW	9	148552489	148552511	9	135019130	135019152	UAGCACCAUUUGAAAUCAGUGUU	ssc-miR-29b
13Hp	9	148552489	148552511	9	135019130	135019152	UAGCACCAUUUGAAAUCAGUGUU	ssc-miR-29b
15LW	9	148552489	148552511	9	135019130	135019152	UAGCACCAUUUGAAAUCAGUGUU	ssc-miR-29b
1Hp	9	148552489	148552511	9	135019130	135019152	UAGCACCAUUUGAAAUCAGUGUU	ssc-miR-29b
1Pi	9	148552489	148552511	9	135019130	135019152	UAGCACCAUUUGAAAUCAGUGUU	ssc-miR-29b
2Hp	9	148552489	148552511	9	135019130	135019152	UAGCACCAUUUGAAAUCAGUGUU	ssc-miR-29b
2Pi	9	148552489	148552511	9	135019130	135019152	UAGCACCAUUUGAAAUCAGUGUU	ssc-miR-29b
3Pi	9	148552489	148552511	9	135019130	135019152	UAGCACCAUUUGAAAUCAGUGUU	ssc-miR-29b
[truncated: 2,526 more rows]
